# Supplementary material for: Deciphering the prognostic features of bladder cancer through gemcitabine resistance and immune-related gene analysis and identifying potential small molecular drug PIK-75
Source: Cancer Cell Int. 2024 Apr 3;24:125. doi: 10.1186/s12935-024-03258-9 (PMC10993528; doi:10.1186/s12935-024-03258-9)
Supplement: Supplementary file 1 — Additional file 1: Supplementary Figures S1–S7 and Supplementary Tables S1–S5. [file 12935_2024_3258_MOESM1_ESM.zip]

Archive with 12 entries (12 files):
- New folder/S1.tif
- New folder/S2.tif
- New folder/S3.tif
- New folder/S4.tif
- New folder/S5.tif
- New folder/S6.tif
- New folder/S7.tif
- New folder/supplementary table 1.csv
- New folder/supplementary table 2.csv
- New folder/supplementary table 3_Cmap.csv
- New folder/supplementary table 5.xlsx
- New folder/supplemetary table 4_molecular docking.xlsx
