# Supplementary material for: Deciphering the prognostic features of bladder cancer through gemcitabine resistance and immune-related gene analysis and identifying potential small molecular drug PIK-75
Source: Cancer Cell Int. 2024 Apr 3;24:125. doi: 10.1186/s12935-024-03258-9 (PMC10993528; doi:10.1186/s12935-024-03258-9)
Supplement: Supplementary file 1 — Additional file 1: Supplementary Figures S1–S7 and Supplementary Tables S1–S5. [file 12935_2024_3258_MOESM1_ESM.zip › New folder/supplementary table 1.csv]

	Symbol	logFC	AveExpr	t	P.Value	adj.P.Val	B	ID	Name	Synonyms	Chromosome	Category
11	RAC2	-6.72359375	4.731171875	-91.28598575	3.19E-11	1.43E-08	16.90044699	5880	Rac family small GTPase 2	EN-7|Gx|HSPC022|p21-Rac2	22	BCRSignalingPathway
5	ANXA6	-6.415625	6.38375	-122.988798	4.72E-12	4.55E-09	18.63325013	309	annexin A6	ANX6|CBP68|CPB-II|p68|p70	5	Antimicrobials
2	CARD11	-6.22578125	3.135703125	-176.7568333	4.63E-13	1.39E-09	20.39009929	84433	caspase recruitment domain family member 11	BENTA|BIMP3|CARMA1|IMD11|IMD11A|PPBL	7	BCRSignalingPathway
17	APOBEC3G	-6.1534375	3.31984375	-77.71627735	8.93E-11	2.51E-08	15.88420222	60489	apolipoprotein B mRNA editing enzyme catalytic subunit 3G	A3G|ARCD|ARP-9|ARP9|CEM-15|CEM15|MDS019|bK150C2.7|dJ494G10.1	22	Antimicrobials
7	CXCL5	-6.0978125	3.10046875	-105.4585122	1.27E-11	8.30E-09	17.76680815	6374	C-X-C motif chemokine ligand 5	ENA-78|SCYB5	4	Antimicrobials
1	TLR4	-6.0834375	3.12328125	-187.4595521	3.18E-13	1.03E-09	20.63192009	7099	toll like receptor 4	ARMD10|CD284|TLR-4|TOLL	9	Antimicrobials
38	IFITM1	-5.3771875	3.05484375	-53.79040279	9.41E-10	9.00E-08	13.41676484	8519	interferon induced transmembrane protein 1	9-27|CD225|DSPA2a|IFI17|LEU13	11	BCRSignalingPathway
18	BST2	-5.3665625	4.55921875	-76.78603806	9.65E-11	2.58E-08	15.80633051	684	bone marrow stromal cell antigen 2	CD317|TETHERIN	19	Antimicrobials
30	CTSS	-5.263125	2.99125	-62.98421094	3.43E-10	4.85E-08	14.49472743	1520	cathepsin S	-	1	Antigen_Processing_and_Presentation
56	IL1A	-5.17234375	5.010234375	-44.62078428	3.11E-09	1.91E-07	12.11221588	3552	interleukin 1 alpha	IL-1 alpha|IL-1A|IL1|IL1-ALPHA|IL1F1	2	Antimicrobials
43	CD74	-4.98671875	3.041484375	-51.38058034	1.26E-09	1.06E-07	13.09926635	972	CD74 molecule	DHLAG|HLADG|II|Ia-GAMMA|p33	5	Antigen_Processing_and_Presentation
31	SAA1	-4.9734375	3.27234375	-60.66918139	4.36E-10	5.61E-08	14.24122434	6288	serum amyloid A1	PIG4|SAA|SAA2|TP53I4	11	Chemokines
15	TRIM22	-4.9128125	2.69703125	-80.01692692	7.41E-11	2.30E-08	16.07187055	10346	tripartite motif containing 22	GPSTAF50|RNF94|STAF50	11	Antimicrobials
86	TNFRSF11B	-4.900625	3.6171875	-35.25861564	1.40E-08	5.25E-07	10.43927792	4982	TNF receptor superfamily member 11b	OCIF|OPG|PDB5|TR1	8	Cytokines
12	HLA-DPB1	-4.8609375	2.58515625	-83.89929317	5.47E-11	1.89E-08	16.37353414	3115	major histocompatibility complex, class II, DP beta 1	DPB1|HLA-DP|HLA-DP1B|HLA-DPB	6	Antigen_Processing_and_Presentation
16	MX2	-4.41546875	2.585234375	-78.039023	8.70E-11	2.51E-08	15.91094765	4600	MX dynamin like GTPase 2	MXB	21	Antimicrobials
96	IKBKE	-4.21390625	3.685234375	-33.40954432	1.97E-08	6.55E-07	10.05343558	9641	inhibitor of nuclear factor kappa B kinase subunit epsilon	IKK-E|IKK-i|IKKE|IKKI	1	Antimicrobials
19	INHBB	-4.009375	2.05875	-75.2242405	1.10E-10	2.75E-08	15.67291011	3625	inhibin subunit beta B	-	2	Cytokines
54	THRB	-3.806875	2.4540625	-45.31196513	2.82E-09	1.79E-07	12.22042276	7068	thyroid hormone receptor beta	C-ERBA-2|C-ERBA-BETA|ERBA2|GRTH|NR1A2|PRTH|THR1|THRB1|THRB2	3	Cytokine_Receptors
29	S100A2	-3.77984375	7.041953125	-64.02185672	3.09E-10	4.52E-08	14.60484012	6273	S100 calcium binding protein A2	CAN19|S100L	1	Antimicrobials
162	MX1	-3.4665625	3.62296875	-23.44915313	1.87E-07	3.27E-06	7.502394042	4599	MX dynamin like GTPase 1	IFI-78K|IFI78|MX|MxA|lncMX1-215	21	Antimicrobials
183	KITLG	-3.4621875	2.49296875	-20.22773061	4.78E-07	6.53E-06	6.434755384	4254	KIT ligand	DCUA|DFNA69|FPH2|FPHH|KL-1|Kitl|MGF|SCF|SF|SHEP7|SLF	12	Cytokines
52	DKK1	-3.45375	4.98875	-47.71275991	2.03E-09	1.43E-07	12.58275528	22943	dickkopf WNT signaling pathway inhibitor 1	DKK-1|SK	10	Cytokines
80	PIK3CG	-3.41875	1.709375	-37.98639373	8.69E-09	3.74E-07	10.97135186	5294	phosphatidylinositol-4,5-bisphosphate 3-kinase catalytic subunit gamma	PI3CG|PI3K|PI3Kgamma|PIK3|p110gamma|p120-PI3K	7	Antimicrobials
99	SEMA5A	-3.414375	2.0525	-33.08029485	2.10E-08	6.82E-07	9.982400222	9037	semaphorin 5A	SEMAF|semF	5	Chemokines
44	IL7R	-3.37765625	4.973984375	-51.34058346	1.27E-09	1.06E-07	13.09385703	3575	interleukin 7 receptor	CD127|CDW127|IL-7R-alpha|IL7RA|ILRA	5	Antimicrobials
179	UCN2	-3.36265625	2.161640625	-20.59355259	4.26E-07	5.98E-06	6.564195531	90226	urocortin 2	SRP|UCN-II|UCNI|UR|URP	3	Cytokines
39	CLEC11A	-3.36125	2.78375	-53.57509115	9.65E-10	9.09E-08	13.38905266	6320	C-type lectin domain containing 11A	CLECSF3|LSLCL|P47|SCGF	19	Cytokines
8	IL1B	-3.29359375	7.023515625	-96.17570073	2.28E-11	1.24E-08	17.2190651	3553	interleukin 1 beta	IL-1|IL1-BETA|IL1F2|IL1beta	2	Antimicrobials
28	BMP4	-3.13328125	2.135703125	-64.88117301	2.84E-10	4.31E-08	14.69445101	652	bone morphogenetic protein 4	BMP2B|BMP2B1|MCOPS6|OFC11|ZYME	14	Cytokines
215	ADM	-3.12796875	4.630234375	-16.60472652	1.66E-06	1.68E-05	5.012078109	133	adrenomedullin	AM|PAMP	11	Cytokines
40	F2RL1	-3.03875	5.34375	-53.39733846	9.86E-10	9.19E-08	13.36607999	2150	F2R like trypsin receptor 1	GPR11|PAR2	5	Antimicrobials
139	SHC3	-3.0053125	2.88359375	-26.69653398	8.22E-08	1.77E-06	8.439071466	53358	SHC adaptor protein 3	N-Shc|NSHC|RAI|SHCC	9	NaturalKiller_Cell_Cytotoxicity
3	SYK	-2.999375	1.4996875	-173.7730445	5.16E-13	1.44E-09	20.31771902	6850	spleen associated tyrosine kinase	p72-Syk	9	BCRSignalingPathway
124	SEMA7A	-2.9534375	5.17515625	-28.8174094	5.06E-08	1.26E-06	8.990346193	8482	semaphorin 7A (John Milton Hagen blood group)	CD108|CDw108|H-SEMA-K1|H-Sema-L|JMH|SEMAK1|SEMAL	15	Chemokines
113	CD14	-2.9409375	1.54640625	-30.36770325	3.62E-08	9.95E-07	9.367654156	929	CD14 molecule	-	5	Antimicrobials
119	EDNRA	-2.8815625	2.74390625	-29.43913285	4.41E-08	1.14E-06	9.14410642	1909	endothelin receptor type A	ET-A|ETA|ETA-R|ETAR|ETRA|MFDA|hET-AR	4	Chemokine_Receptors
104	TGFB2	-2.86875	3.01765625	-32.39837215	2.40E-08	7.50E-07	9.832909164	7042	transforming growth factor beta 2	G-TSF|LDS4|TGF-beta2	1	Cytokines
51	S100A3	-2.81578125	2.316328125	-48.33252713	1.87E-09	1.35E-07	12.67305106	6274	S100 calcium binding protein A3	S100E	1	Antimicrobials
24	NRP1	-2.80953125	5.956015625	-67.95899215	2.11E-10	3.75E-08	15.0042323	8829	neuropilin 1	BDCA4|CD304|NP1|NRP|VEGF165R	10	Cytokine_Receptors
121	SYTL1	-2.64875	2.04375	-29.1488111	4.70E-08	1.19E-06	9.072724653	84958	synaptotagmin like 1	JFC1|SLP1	1	Antimicrobials
111	TNFRSF14	-2.6340625	3.12234375	-30.65493478	3.41E-08	9.53E-07	9.43538105	8764	TNF receptor superfamily member 14	ATAR|CD270|HVEA|HVEM|LIGHTR|TR2	1	Cytokine_Receptors
173	PLXNB3	-2.6134375	3.38609375	-21.95843787	2.84E-07	4.42E-06	7.027793725	5365	plexin B3	PLEXB3|PLEXR|PLXN6	X	Chemokine_Receptors
69	DHX58	-2.5915625	2.56015625	-40.58449029	5.70E-09	2.84E-07	11.44180339	79132	DExH-box helicase 58	D11LGP2|D11lgp2e|LGP2|RLR-3	17	Antimicrobials
63	IGF2	-2.57390625	7.057578125	-42.4993912	4.24E-09	2.36E-07	11.76840462	3481	insulin like growth factor 2	C11orf43|GRDF|IGF-II|PP9974	11	Cytokines
135	LTBP3	-2.5659375	5.3159375	-27.45473466	6.88E-08	1.57E-06	8.641119099	4054	latent transforming growth factor beta binding protein 3	DASS|GPHYSD3|LTBP-3|LTBP2|STHAG6|pp6425	11	Cytokines
169	SLIT2	-2.4584375	3.32421875	-22.24174253	2.62E-07	4.17E-06	7.120419885	9353	slit guidance ligand 2	SLIL3|Slit-2	4	Chemokines
149	PLTP	-2.44515625	2.077734375	-25.06190994	1.23E-07	2.41E-06	7.982903469	5360	phospholipid transfer protein	BPIFE|HDLCQ9	20	Antimicrobials
83	PTPN6	-2.4196875	1.27484375	-36.94744374	1.04E-08	4.24E-07	10.77359129	5777	protein tyrosine phosphatase non-receptor type 6	HCP|HCPH|HPTP1C|PTP-1C|SH-PTP1|SHP-1|SHP-1L|SHP1	12	BCRSignalingPathway
14	ACO1	-2.39171875	7.643203125	-81.63941373	6.52E-11	2.14E-08	16.20016484	48	aconitase 1	ACONS|HEL60|IREB1|IREBP|IREBP1|IRP1	9	Antimicrobials
65	ESM1	-2.32265625	1.398203125	-41.64407071	4.83E-09	2.56E-07	11.62451562	11082	endothelial cell specific molecule 1	endocan	5	Cytokines
185	LCK	-2.30140625	1.231015625	-19.97324619	5.17E-07	6.95E-06	6.34333755	3932	LCK proto-oncogene, Src family tyrosine kinase	IMD22|LSK|YT16|p56lck|pp58lck	1	NaturalKiller_Cell_Cytotoxicity
47	CCL28	-2.21046875	1.156796875	-49.61851022	1.58E-09	1.21E-07	12.85640497	56477	C-C motif chemokine ligand 28	CCK1|MEC|SCYA28	5	Antimicrobials
219	TNFSF10	-2.1871875	1.70671875	-15.92615574	2.15E-06	2.07E-05	4.712266983	8743	TNF superfamily member 10	APO2L|Apo-2L|CD253|TL2|TNLG6A|TRAIL	3	Antimicrobials
218	TAPBPL	-2.1515625	2.61921875	-16.00011893	2.09E-06	2.02E-05	4.745538262	55080	TAP binding protein like	TAPBP-R|TAPBPR	12	Antigen_Processing_and_Presentation
125	BTC	-2.1328125	1.92578125	-28.78712186	5.09E-08	1.26E-06	8.982769099	685	betacellulin	-	4	Cytokines
163	TLR3	-2.12109375	3.152421875	-23.35611496	1.92E-07	3.32E-06	7.473669017	7098	toll like receptor 3	CD283|IIAE2	4	Antimicrobials
178	OAS1	-2.1184375	3.1025	-20.66134418	4.18E-07	5.90E-06	6.587932262	4938	2'-5'-oligoadenylate synthetase 1	E18/E16|IFI-4|OIAS|OIASI	12	Antimicrobials
106	SAA2	-2.11515625	1.158203125	-32.09438935	2.55E-08	7.84E-07	9.765214628	6289	serum amyloid A2	SAA|SAA1	11	Chemokines
33	LGR4	-2.10140625	5.336953125	-58.00806767	5.81E-10	6.84E-08	13.93559547	55366	leucine rich repeat containing G protein-coupled receptor 4	BNMD17|GPR48	11	Cytokine_Receptors
71	ZC3HAV1L	-2.080625	1.0403125	-40.11764023	6.13E-09	2.99E-07	11.35967496	92092	zinc finger CCCH-type containing, antiviral 1 like	C7orf39	7	Antimicrobials
75	LTBR	-2.078125	6.94953125	-39.16484922	7.15E-09	3.29E-07	11.18885065	4055	lymphotoxin beta receptor	D12S370|LT-BETA-R|TNF-R-III|TNFCR|TNFR-RP|TNFR2-RP|TNFR3|TNFRSF3	12	Cytokine_Receptors
176	TNFRSF19	-2.0215625	1.8990625	-20.98629883	3.78E-07	5.47E-06	6.700651296	55504	TNF receptor superfamily member 19	TAJ|TAJ-alpha|TRADE|TROY	13	Cytokine_Receptors
128	PLXNA2	-2.01625	3.65953125	-28.49636332	5.43E-08	1.32E-06	8.90961151	5362	plexin A2	OCT|PLXN2	1	Chemokine_Receptors
190	SEMA3F	-2.01515625	4.176015625	-19.34111933	6.34E-07	8.11E-06	6.111190801	6405	semaphorin 3F	SEMA-IV|SEMA4|SEMAK	3	Chemokines
189	ANOS1	-2.00359375	1.537421875	-19.42576906	6.17E-07	7.92E-06	6.142708159	3730	anosmin 1	ADMLX|HH1|HHA|KAL|KAL1|KALIG-1|KMS|WFDC19	X	Antimicrobials
53	TINAGL1	-1.9909375	6.4346875	-46.57355213	2.36E-09	1.59E-07	12.41337142	64129	tubulointerstitial nephritis antigen like 1	ARG1|LCN7|LIECG3|TINAGRP	1	Antimicrobials
245	TNFRSF9	-1.986875	2.3765625	-12.46295451	9.91E-06	7.18E-05	2.961934559	3604	TNF receptor superfamily member 9	4-1BB|CD137|CDw137|ILA	1	Cytokine_Receptors
127	PGF	-1.94625	4.0559375	-28.73287786	5.15E-08	1.27E-06	8.969178348	5228	placental growth factor	D12S1900|PGFL|PIGF|PLGF|PlGF-2|SHGC-10760	14	Cytokines
222	CCL2	-1.8571875	1.12171875	-15.60459676	2.45E-06	2.29E-05	4.565868161	6347	C-C motif chemokine ligand 2	GDCF-2|HC11|HSMCR30|MCAF|MCP-1|MCP1|SCYA2|SMC-CF	17	Antimicrobials
142	PPARG	-1.85625	5.041875	-25.81056427	1.02E-07	2.10E-06	8.195456369	5468	peroxisome proliferator activated receptor gamma	CIMT1|GLM1|NR1C3|PPARG1|PPARG2|PPARG5|PPARgamma	3	Antimicrobials
81	MALT1	-1.8203125	5.51078125	-37.90621732	8.81E-09	3.77E-07	10.95629532	10892	MALT1 paracaspase	IMD12|MLT|MLT1|PCASP1	18	BCRSignalingPathway
70	NR2F1	-1.80828125	3.068671875	-40.36432812	5.90E-09	2.92E-07	11.40319878	7025	nuclear receptor subfamily 2 group F member 1	BBOAS|BBSOAS|COUP-TFI|COUPTF1|EAR-3|EAR3|ERBAL3|SVP44|TCFCOUP1|TFCOUP1	5	Cytokine_Receptors
159	CSF2	-1.80109375	5.719921875	-23.65654637	1.77E-07	3.13E-06	7.56601616	1437	colony stimulating factor 2	CSF|GMCSF	5	Cytokines
126	HLA-DPA1	-1.79703125	2.732421875	-28.73703853	5.15E-08	1.27E-06	8.970221729	3113	major histocompatibility complex, class II, DP alpha 1	DP(W3)|DP(W4)|DPA1|HLA-DP1A|HLA-DPB1|HLADP|HLASB|PLT1	6	Antigen_Processing_and_Presentation
131	ARRB1	-1.774375	4.8175	-28.44730586	5.49E-08	1.33E-06	8.89719293	408	arrestin beta 1	ARB1|ARR1	11	Antimicrobials
85	WNT5A	-1.771875	4.1196875	-35.29442896	1.39E-08	5.23E-07	10.44654049	7474	Wnt family member 5A	hWNT5A	3	Antimicrobials
213	TNFRSF10D	-1.7659375	4.495	-16.76522415	1.56E-06	1.61E-05	5.081257167	8793	TNF receptor superfamily member 10d	CD264|DCR2|TRAIL-R4|TRAILR4|TRUNDD	8	Cytokine_Receptors
94	MAVS	-1.74375	7.03296875	-33.85362093	1.81E-08	6.20E-07	10.1480988	57506	mitochondrial antiviral signaling protein	CARDIF|IPS-1|IPS1|VISA	20	Antimicrobials
58	CTSB	-1.7278125	9.16171875	-44.27616634	3.27E-09	1.97E-07	12.05758268	1508	cathepsin B	APPS|CPSB|RECEUP	8	Antigen_Processing_and_Presentation
227	SEMA3D	-1.6846875	2.06828125	-14.75352457	3.47E-06	3.04E-05	4.163966921	223117	semaphorin 3D	Sema-Z2|coll-2	7	Chemokines
42	CSF1	-1.658125	5.26875	-52.31334393	1.12E-09	1.00E-07	13.2241002	1435	colony stimulating factor 1	CSF-1|MCSF	1	Cytokines
60	S100A6	-1.64859375	10.33523438	-43.19246161	3.83E-09	2.19E-07	11.88273105	6277	S100 calcium binding protein A6	2A9|5B10|CABP|CACY|PRA|S10A6	1	Antimicrobials
108	TXK	-1.64171875	0.935234375	-31.77085984	2.72E-08	8.16E-07	9.692433481	7294	TXK tyrosine kinase	BTKL|PSCTK5|PTK4|RLK|TKL	4	Antimicrobials
269	AHNAK	-1.64046875	10.27445313	-7.793459635	0.00016951	0.000807393	-0.285650324	79026	AHNAK nucleoprotein	AHNAKRS|PM227	11	Antimicrobials
9	CD40	-1.63515625	6.631328125	-95.65580696	2.36E-11	1.25E-08	17.18623956	958	CD40 molecule	Bp50|CDW40|TNFRSF5|p50	20	Antimicrobials
270	NOX5	-1.605	0.9428125	-7.730413202	0.000177779	0.000842765	-0.339948658	79400	NADPH oxidase 5	-	15	Antimicrobials
191	GBP2	-1.59953125	3.578671875	-19.33253809	6.36E-07	8.12E-06	6.107988202	2634	guanylate binding protein 2	-	1	Antimicrobials
207	PAK3	-1.5975	2.96171875	-17.30659265	1.28E-06	1.38E-05	5.309956313	5063	p21 (RAC1) activated kinase 3	ARA|MRX30|MRX47|OPHN3|PAK-3|PAK3beta|bPAK|beta-PAK	X	TCRsignalingPathway
242	ICAM2	-1.594375	0.8015625	-13.0130535	7.59E-06	5.72E-05	3.268481475	3384	intercellular adhesion molecule 2	CD102	17	NaturalKiller_Cell_Cytotoxicity
194	IRF7	-1.59296875	5.635078125	-18.89720554	7.34E-07	9.07E-06	5.943655871	3665	interferon regulatory factor 7	IMD39|IRF-7|IRF-7H|IRF7A|IRF7B|IRF7C|IRF7H	11	Antimicrobials
240	TIE1	-1.5678125	0.93078125	-13.39942551	6.33E-06	4.93E-05	3.47663239	7075	tyrosine kinase with immunoglobulin like and EGF like domains 1	JTK14|TIE	1	Cytokine_Receptors
61	ERAP2	-1.5246875	3.2509375	-42.7082213	4.11E-09	2.31E-07	11.80306276	64167	endoplasmic reticulum aminopeptidase 2	L-RAP|LRAP	5	Antigen_Processing_and_Presentation
209	PTK2B	-1.51984375	3.780703125	-17.26346501	1.30E-06	1.39E-05	5.291993711	2185	protein tyrosine kinase 2 beta	CADTK|CAKB|FADK2|FAK2|PKB|PTK|PYK2|RAFTK	8	Antimicrobials
152	PPP3CA	-1.501875	5.35125	-24.78098566	1.32E-07	2.54E-06	7.901485783	5530	protein phosphatase 3 catalytic subunit alpha	ACCIID|CALN|CALNA|CALNA1|CCN1|CNA1|IECEE|IECEE1|PPP2B	4	BCRSignalingPathway
129	NR2F2	-1.456875	5.61171875	-28.48680101	5.44E-08	1.32E-06	8.907192589	7026	nuclear receptor subfamily 2 group F member 2	ARP-1|ARP1|CHTD4|COUPTF2|COUPTFB|COUPTFII|NF-E3|SVP40|TFCOUP2	15	Cytokine_Receptors
68	IKBKG	-1.45453125	3.598515625	-41.30844333	5.09E-09	2.66E-07	11.56718464	8517	inhibitor of nuclear factor kappa B kinase regulatory subunit gamma	AMCBX1|EDAID1|FIP-3|FIP3|Fip3p|IKK-gamma|IKKAP1|IKKG|IMD33|IP|IP1|IP2|IPD2|NEMO|ZC2HC9	X	BCRSignalingPathway
250	GMFG	-1.45453125	0.743203125	-11.11946519	2.00E-05	0.000129888	2.157214299	9535	glia maturation factor gamma	GMF-GAMMA	19	Cytokines
82	PAK6	-1.4471875	0.83265625	-37.82982479	8.92E-09	3.81E-07	10.94191799	56924	p21 (RAC1) activated kinase 6	PAK5	15	TCRsignalingPathway
165	CLCF1	-1.44109375	3.706640625	-23.27815313	1.96E-07	3.37E-06	7.449510231	23529	cardiotrophin like cytokine factor 1	BSF-3|BSF3|CISS2|CLC|NNT-1|NNT1|NR6	11	Cytokines
115	PSMB8	-1.4278125	5.37109375	-29.7556108	4.12E-08	1.09E-06	9.221100792	5696	proteasome 20S subunit beta 8	ALDD|D6S216|D6S216E|JMP|LMP7|NKJO|PRAAS1|PSMB5i|RING10	6	Antigen_Processing_and_Presentation
143	CD70	-1.42515625	6.750390625	-25.70989565	1.04E-07	2.14E-06	8.167240829	970	CD70 molecule	CD27-L|CD27L|CD27LG|LPFS3|TNFSF7|TNLG8A	19	Cytokines
196	TGFBR3	-1.42453125	3.866015625	-18.67534808	7.91E-07	9.60E-06	5.858471614	7049	transforming growth factor beta receptor 3	BGCAN|betaglycan	1	Cytokine_Receptors
254	BMP2	-1.37328125	1.456328125	-9.827655004	4.25E-05	0.000245349	1.29556992	650	bone morphogenetic protein 2	BDA2|BMP2A|SSFSC	20	Cytokines
175	PLXNC1	-1.3675	1.6059375	-21.31057785	3.43E-07	5.10E-06	6.811422411	10154	plexin C1	CD232|PLXN-C1|VESPR	12	Chemokine_Receptors
118	RXRA	-1.35828125	5.614609375	-29.46863497	4.38E-08	1.14E-06	9.151319679	6256	retinoid X receptor alpha	NR2B1	9	Cytokine_Receptors
212	HNF4G	-1.3575	1.743125	-16.9694175	1.45E-06	1.51E-05	5.168348573	3174	hepatocyte nuclear factor 4 gamma	NR2A2|NR2A3	8	Cytokine_Receptors
166	B2M	-1.3384375	9.7925	-23.00141816	2.12E-07	3.56E-06	7.363096048	567	beta-2-microglobulin	IMD43	15	Antigen_Processing_and_Presentation
77	IL6ST	-1.3190625	7.85703125	-38.71888876	7.69E-09	3.45E-07	11.10737007	3572	interleukin 6 signal transducer	CD130|CDW130|GP130|HIES4|IL-6RB|sGP130	5	Cytokines
246	GDNF	-1.314375	0.7328125	-12.2969089	1.08E-05	7.70E-05	2.866930224	2668	glial cell derived neurotrophic factor	ATF|ATF1|ATF2|HFB1-GDNF|HSCR3	5	Cytokines
255	NR3C2	-1.3053125	1.80828125	-9.776464708	4.38E-05	0.000251962	1.25939171	4306	nuclear receptor subfamily 3 group C member 2	MCR|MLR|MR|NR3C2VIT	4	Cytokine_Receptors
46	PSME3	-1.305	6.8528125	-49.78329567	1.54E-09	1.20E-07	12.87951961	10197	proteasome activator subunit 3	HEL-S-283|Ki|PA28-gamma|PA28G|PA28gamma|REG-GAMMA	17	Antigen_Processing_and_Presentation
87	HSPA8	-1.29890625	11.06679688	-34.97855298	1.47E-08	5.46E-07	10.38221614	3312	heat shock protein family A (Hsp70) member 8	HEL-33|HEL-S-72p|HSC54|HSC70|HSC71|HSP71|HSP73|HSPA10|LAP-1|LAP1|NIP71	11	Antigen_Processing_and_Presentation
76	HDAC1	-1.2903125	7.788125	-38.85979439	7.52E-09	3.40E-07	11.13322192	3065	histone deacetylase 1	GON-10|HD1|KDAC1|RPD3|RPD3L1	1	Antimicrobials
140	PDGFB	-1.2721875	5.13546875	-26.25029171	9.15E-08	1.93E-06	8.317410662	5155	platelet derived growth factor subunit B	IBGC5|PDGF-2|PDGF2|SIS|SSV|c-sis	22	Cytokines
206	CCRL2	-1.2653125	0.64984375	-17.51574986	1.18E-06	1.30E-05	5.396456918	9034	C-C motif chemokine receptor like 2	ACKR5|CKRX|CRAM|CRAM-A|CRAM-B|HCR	3	Chemokine_Receptors
247	RBP4	-1.2590625	0.62953125	-12.25616976	1.10E-05	7.83E-05	2.84343946	5950	retinol binding protein 4	MCOPCB10|RDCCAS	10	Antimicrobials
221	PLXNA3	-1.25859375	6.288515625	-15.6213234	2.43E-06	2.28E-05	4.573554634	55558	plexin A3	6.3|HSSEXGENE|PLXN3|PLXN4|XAP-6	X	Chemokine_Receptors
225	MSR1	-1.2565625	1.2346875	-15.2026706	2.88E-06	2.61E-05	4.378751747	4481	macrophage scavenger receptor 1	CD204|SCARA1|SR-A|SR-AI|SR-AII|SR-AIII|SRA|phSR1|phSR2	8	Antimicrobials
181	S100A10	-1.25640625	7.698046875	-20.50843048	4.38E-07	6.12E-06	6.534280804	6281	S100 calcium binding protein A10	42C|ANX2L|ANX2LG|CAL1L|CLP11|Ca[1]|GP11|P11|p10	1	Antimicrobials
244	CXCL6	-1.2153125	7.68046875	-12.78676754	8.46E-06	6.26E-05	3.143872114	6372	C-X-C motif chemokine ligand 6	CKA-3|GCP-2|GCP2|SCYB6	4	Antimicrobials
150	FAS	-1.20921875	4.727734375	-24.96302549	1.26E-07	2.46E-06	7.954350218	355	Fas cell surface death receptor	ALPS1A|APO-1|APT1|CD95|FAS1|FASTM|TNFRSF6	10	NaturalKiller_Cell_Cytotoxicity
253	PTGER4	-1.2078125	2.04609375	-10.57283026	2.72E-05	0.000168126	1.804155848	5734	prostaglandin E receptor 4	EP4|EP4R	5	Cytokine_Receptors
223	PML	-1.2075	6.26734375	-15.57894176	2.47E-06	2.31E-05	4.5540634	5371	PML nuclear body scaffold	MYL|PP8675|RNF71|TRIM19	15	Antimicrobials
273	TNFSF13B	-1.199375	0.70875	-6.591455481	0.000446203	0.001901886	-1.386926459	10673	TNF superfamily member 13b	BAFF|BLYS|CD257|DTL|TALL-1|TALL1|THANK|TNFSF20|TNLG7A|ZTNF4	13	Cytokines
157	TCF7L2	-1.16875	4.67859375	-23.87086874	1.67E-07	3.00E-06	7.631178224	6934	transcription factor 7 like 2	TCF-4|TCF4	10	Antimicrobials
229	RLN2	-1.160625	0.7215625	-14.58092867	3.74E-06	3.22E-05	4.07976713	6019	relaxin 2	H2|H2-RLX|RLXH2|bA12D24.1.1|bA12D24.1.2	9	Cytokines
272	S100A5	-1.148125	0.9425	-6.985048136	0.000320306	0.001414896	-1.010277338	6276	S100 calcium binding protein A5	S100D	1	Antimicrobials
257	GDF7	-1.11875	0.945625	-9.606230133	4.87E-05	0.000275887	1.137872037	151449	growth differentiation factor 7	BMP12	2	Cytokines
274	IL12RB1	-1.1171875	0.69171875	-6.452091446	0.000503638	0.00211412	-1.524338047	3594	interleukin 12 receptor subunit beta 1	CD212|IL-12R-BETA1|IL12RB|IMD30	19	Cytokine_Receptors
268	RORA	-1.10890625	1.918515625	-7.916925311	0.000154557	0.000746563	-0.180342538	6095	RAR related orphan receptor A	IDDECA|NR1F1|ROR1|ROR2|ROR3|RZR-ALPHA|RZRA	15	Cytokine_Receptors
89	TPM2	-1.10859375	8.626953125	-34.83616862	1.51E-08	5.54E-07	10.35302211	7169	tropomyosin 2	AMCD1|DA1|DA2B|DA2B4|HEL-S-273|NEM4|TMSB	9	Antimicrobials
193	DCK	-1.10328125	5.269765625	-18.92519454	7.27E-07	9.01E-06	5.954332711	1633	deoxycytidine kinase	-	4	Antimicrobials
103	C3	-1.1025	9.00296875	-32.45831131	2.37E-08	7.43E-07	9.846179373	718	complement C3	AHUS5|ARMD9|ASP|C3a|C3b|CPAMD1|HEL-S-62p	19	Chemokines
50	SDC4	-1.09984375	7.895546875	-49.12535971	1.68E-09	1.26E-07	12.78671938	6385	syndecan 4	SYND4	20	Cytokine_Receptors
267	IL6R	-1.0984375	3.07015625	-8.41532134	0.000107736	0.000541943	0.231484995	3570	interleukin 6 receptor	CD126|IL-6R-1|IL-6RA|IL6Q|IL6RA|IL6RQ|gp80	1	Cytokine_Receptors
275	BACH2	-1.095625	1.13875	-6.195636719	0.000632704	0.0025874	-1.782986305	60468	BTB domain and CNC homolog 2	BTBD25|IMD60	6	Antimicrobials
164	ERAP1	-1.09484375	6.492109375	-23.28376264	1.96E-07	3.37E-06	7.451251208	51752	endoplasmic reticulum aminopeptidase 1	A-LAP|ALAP|APPILS|ARTS-1|ARTS1|ERAAP|ERAAP1|PILS-AP|PILSAP	5	Antigen_Processing_and_Presentation
109	LYN	-1.0825	5.465	-31.01342431	3.17E-08	9.09E-07	9.518998039	4067	LYN proto-oncogene, Src family tyrosine kinase	JTK8|p53Lyn|p56Lyn	8	BCRSignalingPathway
201	NCK2	-1.07875	4.668125	-17.9977967	9.98E-07	1.14E-05	5.592043543	8440	NCK adaptor protein 2	GRB4|NCKbeta	2	TCRsignalingPathway
205	CTF1	-1.0478125	0.90015625	-17.55469566	1.17E-06	1.28E-05	5.412452523	1489	cardiotrophin 1	CT-1|CT1	16	Cytokines
226	PIK3R1	-1.0478125	4.7865625	-14.81496316	3.38E-06	2.97E-05	4.19371295	5295	phosphoinositide-3-kinase regulatory subunit 1	AGM7|GRB1|IMD36|p85|p85-ALPHA	5	BCRSignalingPathway
236	S100A13	-1.035625	5.7471875	-13.7951978	5.28E-06	4.26E-05	3.68407988	6284	S100 calcium binding protein A13	-	1	Antimicrobials
161	EREG	-1.02765625	8.355234375	-23.45579792	1.87E-07	3.26E-06	7.50444121	2069	epiregulin	EPR|ER|Ep	4	Cytokines
188	IRF1	-1.020625	5.2596875	-19.49105696	6.04E-07	7.80E-06	6.166924352	3659	interferon regulatory factor 1	IRF-1|MAR	5	Antimicrobials
262	SERPIND1	-1.014375	0.5715625	-9.358202717	5.71E-05	0.000315753	0.957408797	3053	serpin family D member 1	D22S673|HC2|HCF2|HCII|HLS2|LS2|THPH10	22	Antimicrobials
137	SDC3	-1.0078125	5.53390625	-27.03339181	7.59E-08	1.68E-06	8.529549759	9672	syndecan 3	SDCN|SYND3	1	Cytokine_Receptors
105	TRAF3	-1.0053125	6.07296875	-32.25766462	2.46E-08	7.66E-07	9.80165695	7187	TNF receptor associated factor 3	CAP-1|CAP1|CD40bp|CRAF1|IIAE5|LAP1|RNF118	14	Antimicrobials
271	HLA-DMA	1.03125	0.8659375	7.454152172	0.000219887	0.001014874	-0.582170084	3108	major histocompatibility complex, class II, DM alpha	D6S222E|DMA|HLADM|RING6	6	Antigen_Processing_and_Presentation
231	RAC3	1.03546875	5.546796875	14.38186378	4.07E-06	3.45E-05	3.981468717	5881	Rac family small GTPase 3	-	17	BCRSignalingPathway
182	FGFRL1	1.043125	6.298125	20.43587198	4.48E-07	6.22E-06	6.508684129	53834	fibroblast growth factor receptor like 1	FGFR-5|FGFR5|FHFR	4	Cytokine_Receptors
154	TNFRSF12A	1.07390625	8.260859375	24.17630971	1.54E-07	2.84E-06	7.723034762	51330	TNF receptor superfamily member 12A	CD266|FN14|TWEAKR	16	Cytokine_Receptors
195	SEMA4C	1.07671875	5.449765625	18.8072392	7.56E-07	9.26E-06	5.909231349	54910	semaphorin 4C	M-SEMA-F|SEMACL1|SEMAF|SEMAI	2	Chemokines
78	PLAU	1.08140625	9.016015625	38.60183325	7.84E-09	3.48E-07	11.08581792	5328	plasminogen activator, urokinase	ATF|BDPLT5|QPD|UPA|URK|u-PA	10	Antimicrobials
93	PAK4	1.0890625	6.39828125	33.92242841	1.79E-08	6.15E-07	10.16265051	10298	p21 (RAC1) activated kinase 4	-	19	TCRsignalingPathway
10	ACTG1	1.0903125	12.53234375	93.00301212	2.83E-11	1.36E-08	17.01489638	71	actin gamma 1	ACT|ACTG|DFNA20|DFNA26|HEL-176	17	Antimicrobials
230	IL27RA	1.11109375	5.289921875	14.41058618	4.02E-06	3.42E-05	3.995731406	9466	interleukin 27 receptor subunit alpha	CRL1|IL-27RA|IL27R|TCCR|WSX1|zcytor1	19	Cytokine_Receptors
238	HSPA5	1.12796875	10.13851563	13.49663817	6.05E-06	4.76E-05	3.528116504	3309	heat shock protein family A (Hsp70) member 5	BIP|GRP78|HEL-S-89n|MIF2	9	Antigen_Processing_and_Presentation
252	TMSB15A	1.14875	0.6759375	10.59239628	2.69E-05	0.000166625	1.817073822	11013	thymosin beta 15a	TMSB15|TMSB15B|TMSL8|TMSNB|Tb15|TbNB	X	Antimicrobials
216	ADRB1	1.1678125	0.66171875	16.55935618	1.69E-06	1.71E-05	4.992404821	153	adrenoceptor beta 1	ADRB1R|B1AR|BETA1AR|FNSS2|RHR	10	Cytokine_Receptors
263	SEMA3G	1.1796875	0.81984375	9.069748084	6.89E-05	0.000369145	0.742237027	56920	semaphorin 3G	sem2	3	Chemokines
235	PRTN3	1.183125	0.61125	13.84308572	5.17E-06	4.18E-05	3.708799136	5657	proteinase 3	ACPA|AGP7|C-ANCA|CANCA|MBN|MBT|NP-4|NP4|P29|PR-3|PR3	19	Antimicrobials
261	LRP1	1.1875	6.39875	9.385405269	5.61E-05	0.000311075	0.977403093	4035	LDL receptor related protein 1	A2MR|APOER|APR|CD91|IGFBP-3R|IGFBP3R|IGFBP3R1|KPA|LRP|LRP1A|TGFBR5	12	Antimicrobials
155	CRLF3	1.19	5.5703125	24.11665097	1.57E-07	2.87E-06	7.705185398	51379	cytokine receptor like factor 3	CREME-9|CREME9|CRLM9|CYTOR4|FRWS|p48.2	17	Cytokine_Receptors
141	NRG1	1.1971875	6.32421875	26.22690272	9.20E-08	1.94E-06	8.310976267	3084	neuregulin 1	ARIA|GGF|GGF2|HGL|HRG|HRG1|HRGA|MST131|MSTP131|NDF|NRG1-IT2|SMDF	8	Cytokines
217	LTBP1	1.19859375	3.754140625	16.0281601	2.07E-06	2.01E-05	4.758113461	4052	latent transforming growth factor beta binding protein 1	-	2	Antimicrobials
186	SPP1	1.20875	0.6228125	19.78562459	5.49E-07	7.28E-06	6.275198996	6696	secreted phosphoprotein 1	BNSP|BSPI|ETA-1|OPN	4	Cytokines
264	C5AR1	1.21	0.75625	9.05559424	6.95E-05	0.00037221	0.731527921	728	complement C5a receptor 1	C5A|C5AR|C5R1|CD88	19	Chemokine_Receptors
266	NDRG1	1.22984375	6.605546875	8.615537179	9.37E-05	0.000480881	0.391216407	10397	N-myc downstream regulated 1	CAP43|CMT4D|DRG-1|DRG1|GC4|HMSNL|NDR1|NMSL|PROXY1|RIT42|RTP|TARG1|TDD5	8	Antimicrobials
251	NFATC2	1.24265625	1.870390625	11.02759257	2.11E-05	0.000135245	2.098988155	4773	nuclear factor of activated T cells 2	NFAT1|NFATP	20	BCRSignalingPathway
249	OPRL1	1.249375	1.2165625	11.35077377	1.76E-05	0.000116948	2.301898325	4987	opioid related nociceptin receptor 1	KOR-3|KOR3|NOCIR|NOP|NOPr|OOR|OPRL|ORL1	20	Cytokine_Receptors
259	MC1R	1.25703125	1.665390625	9.538646162	5.09E-05	0.000286032	1.089104737	4157	melanocortin 1 receptor	CMM5|MSH-R|SHEP2	16	Cytokine_Receptors
210	ADM2	1.263125	4.376875	17.2178727	1.32E-06	1.41E-05	5.272957077	79924	adrenomedullin 2	AM2|dJ579N16.4	22	Cytokines
220	JUND	1.276875	6.4775	15.68605677	2.37E-06	2.24E-05	4.603227559	3727	JunD proto-oncogene, AP-1 transcription factor subunit	AP-1	19	Antimicrobials
232	IFNLR1	1.291875	3.46125	14.37305388	4.09E-06	3.46E-05	3.977088559	163702	interferon lambda receptor 1	CRF2/12|IFNLR|IL-28R1|IL28RA|LICR2	1	Antimicrobials
174	SEMA6C	1.3284375	2.67359375	21.54223855	3.21E-07	4.85E-06	6.889534873	10500	semaphorin 6C	SEMAY|m-SemaY|m-SemaY2	1	Chemokines
233	SEMA3B	1.334375	1.1978125	14.13448176	4.54E-06	3.76E-05	3.857494669	7869	semaphorin 3B	LUCA-1|SEMA5|SEMAA|SemA|semaV	3	Chemokines
258	FGFR3	1.3371875	0.97171875	9.589486523	4.93E-05	0.00027818	1.125818174	2261	fibroblast growth factor receptor 3	ACH|CD333|CEK2|HSFGFR3EX|JTK4	4	Cytokine_Receptors
265	PDGFRL	1.34234375	2.954296875	8.840994224	8.03E-05	0.000420865	0.567373807	5157	platelet derived growth factor receptor like	PDGRL|PRLTS	8	Cytokines
102	MICB	1.36375	6.1484375	32.90320953	2.17E-08	6.98E-07	9.943889451	4277	MHC class I polypeptide-related sequence B	PERB11.2	6	Antigen_Processing_and_Presentation
84	LGMN	1.3678125	6.22859375	35.49274569	1.34E-08	5.11E-07	10.48661774	5641	legumain	AEP|LGMN1|PRSC1	14	Antigen_Processing_and_Presentation
192	SLC22A17	1.388125	2.6	19.02026656	7.04E-07	8.80E-06	5.990483967	51310	solute carrier family 22 member 17	24p3R|BOCT|BOIT|NGALR|NGALR2|NGALR3|hBOIT	14	Antimicrobials
228	TNFRSF13C	1.4128125	0.84390625	14.62614917	3.67E-06	3.17E-05	4.101919052	115650	TNF receptor superfamily member 13C	BAFF-R|BAFFR|BROMIX|CD268|CVID4|prolixin	22	Cytokine_Receptors
214	ROBO3	1.4215625	5.78375	16.60951763	1.65E-06	1.68E-05	5.014152568	64221	roundabout guidance receptor 3	HGPPS|HGPPS1|HGPS|RBIG1|RIG1	11	Antimicrobials
256	LTB	1.4215625	2.36640625	9.743504477	4.47E-05	0.000256257	1.236009178	4050	lymphotoxin beta	TNFC|TNFSF3|TNLG1C|p33	6	Cytokines
41	SEMA4B	1.4271875	9.02421875	53.09452058	1.02E-09	9.41E-08	13.32674528	10509	semaphorin 4B	SEMAC|SemC	15	Chemokines
145	ANGPT4	1.43015625	1.165703125	25.60538558	1.07E-07	2.18E-06	8.137830043	51378	angiopoietin 4	ANG3|ANG4	20	Cytokine_Receptors
64	HFE	1.4465625	4.79546875	42.27972886	4.39E-09	2.41E-07	11.73175033	3077	homeostatic iron regulator	HFE1|HH|HLA-H|MVCD7|TFQTL2	6	Antigen_Processing_and_Presentation
224	ITGB2	1.4490625	2.576875	15.34497686	2.72E-06	2.49E-05	4.445538882	3689	integrin subunit beta 2	CD18|LAD|LCAMB|LFA-1|MAC-1|MF17|MFI7	21	NaturalKiller_Cell_Cytotoxicity
203	CCL3L3	1.46328125	0.731640625	17.70102659	1.11E-06	1.23E-05	5.47224534	414062	C-C motif chemokine ligand 3 like 3	464.2|D17S1718|G0S19-2|LD78|LD78BETA|SCYA3L|SCYA3L1	17	Antimicrobials
198	PLCG2	1.4659375	4.006875	18.27238352	9.07E-07	1.06E-05	5.701180849	5336	phospholipase C gamma 2	APLAID|FCAS3|PLC-IV|PLC-gamma-2	16	BCRSignalingPathway
79	PROCR	1.470625	6.10484375	38.55325544	7.90E-09	3.48E-07	11.07685346	10544	protein C receptor	CCCA|CCD41|EPCR	20	Antigen_Processing_and_Presentation
241	CHGB	1.48578125	0.962578125	13.10609484	7.26E-06	5.52E-05	3.319130055	1114	chromogranin B	SCG1	20	Cytokines
95	CTSL	1.5109375	7.2371875	33.69641377	1.87E-08	6.32E-07	10.11473589	1514	cathepsin L	CATL|CTSL1|MEP	9	Antigen_Processing_and_Presentation
197	LTBP4	1.52703125	6.747734375	18.45508427	8.52E-07	1.01E-05	5.772911853	8425	latent transforming growth factor beta binding protein 4	ARCL1C|LTBP-4|LTBP4L|LTBP4S	19	Cytokines
239	FOS	1.528125	2.0040625	13.47184372	6.12E-06	4.80E-05	3.515018498	2353	Fos proto-oncogene, AP-1 transcription factor subunit	AP-1|C-FOS|p55	14	BCRSignalingPathway
130	IL18R1	1.56328125	2.838359375	28.48522959	5.44E-08	1.32E-06	8.906794996	8809	interleukin 18 receptor 1	CD218a|CDw218a|IL-18R-alpha|IL-18Ralpha|IL-1Rrp|IL18RA|IL18Ralpha2|IL1RRP	2	Cytokine_Receptors
184	IFNL2	1.57140625	0.785703125	20.12529669	4.93E-07	6.71E-06	6.398095705	282616	interferon lambda 2	IL-28A|IL28A	19	Antimicrobials
148	RARG	1.57953125	5.621015625	25.08018443	1.22E-07	2.41E-06	7.98816784	5916	retinoic acid receptor gamma	NR1B3|RARC	12	Cytokine_Receptors
74	EPOR	1.58	3.8021875	39.34313596	6.94E-09	3.24E-07	11.22114956	2057	erythropoietin receptor	EPO-R	19	Cytokine_Receptors
170	ULBP1	1.585	4.5746875	22.18385136	2.66E-07	4.22E-06	7.101588477	80329	UL16 binding protein 1	N2DL-1|NKG2DL1|RAET1I	6	Antigen_Processing_and_Presentation
243	IFNL3	1.594375	0.815625	12.79838316	8.41E-06	6.23E-05	3.150318446	282617	interferon lambda 3	IFN-lambda-3|IFN-lambda-4|IL-28B|IL-28C|IL28B|IL28C	19	Cytokines
177	NR5A2	1.6025	1.12625	20.75606257	4.06E-07	5.78E-06	6.620968297	2494	nuclear receptor subfamily 5 group A member 2	B1F|B1F2|CPF|FTF|FTZ-F1|FTZ-F1beta|LRH-1|LRH1|hB1F-2	1	Cytokine_Receptors
146	OXTR	1.60921875	2.127421875	25.53714988	1.09E-07	2.21E-06	8.118561824	5021	oxytocin receptor	OT-R	3	Cytokine_Receptors
202	RELB	1.63765625	6.006640625	17.91785995	1.03E-06	1.17E-05	5.559966009	5971	RELB proto-oncogene, NF-kB subunit	I-REL|IMD53|IREL|REL-B	19	Antigen_Processing_and_Presentation
153	NAMPT	1.63921875	9.130703125	24.46303359	1.43E-07	2.69E-06	7.808206096	10135	nicotinamide phosphoribosyltransferase	1110035O14Rik|PBEF|PBEF1|VF|VISFATIN	7	Cytokines
20	IL1RAP	1.6421875	4.669375	74.40969326	1.18E-10	2.84E-08	15.60195547	3556	interleukin 1 receptor accessory protein	C3orf13|IL-1RAcP|IL1R3	3	Cytokine_Receptors
107	HBEGF	1.67078125	6.540859375	31.83108832	2.68E-08	8.08E-07	9.706040437	1839	heparin binding EGF like growth factor	DTR|DTS|DTSF|HEGFL	5	Cytokines
199	LTB4R	1.69421875	2.038984375	18.25917527	9.11E-07	1.06E-05	5.695967922	1241	leukotriene B4 receptor	BLT1|BLTR|CMKRL1|GPR16|LTB4R1|LTBR1|P2RY7|P2Y7	14	Antimicrobials
172	BCL3	1.6965625	5.10890625	22.01003858	2.80E-07	4.38E-06	7.044752965	602	BCL3 transcription coactivator	BCL4|D19S37	19	Antimicrobials
136	BMPR1B	1.69875	1.47	27.25964844	7.20E-08	1.62E-06	8.589679615	658	bone morphogenetic protein receptor type 1B	ALK-6|ALK6|AMDD|BDA1D|BDA2|CDw293	4	Cytokine_Receptors
234	OSGIN1	1.77421875	4.127421875	13.89390929	5.05E-06	4.10E-05	3.734945555	29948	oxidative stress induced growth inhibitor 1	BDGI|OKL38	16	Cytokines
167	BMP7	1.7753125	0.94578125	22.99538162	2.12E-07	3.57E-06	7.361199473	655	bone morphogenetic protein 7	OP-1	20	Cytokines
200	IL22RA1	1.7784375	1.94453125	18.00778424	9.94E-07	1.14E-05	5.596041626	58985	interleukin 22 receptor subunit alpha 1	CRF2-9|IL22R|IL22R1	1	Cytokine_Receptors
180	CRABP2	1.78765625	2.045703125	20.51105817	4.37E-07	6.11E-06	6.535206102	1382	cellular retinoic acid binding protein 2	CRABP-II|RBP6	1	Antimicrobials
100	PPARD	1.8228125	6.415625	33.00141027	2.13E-08	6.90E-07	9.965271715	5467	peroxisome proliferator activated receptor delta	FAAR|NR1C2|NUC1|NUCI|NUCII|PPARB	6	Cytokine_Receptors
59	SEMA6B	1.9171875	5.04484375	43.50913848	3.65E-09	2.12E-07	11.9343119	10501	semaphorin 6B	EPM11|SEM-SEMA-Y|SEMA-VIB|SEMAN|semaZ	19	Chemokines
147	NR4A1	1.92140625	3.412265625	25.21195091	1.18E-07	2.35E-06	8.026011822	3164	nuclear receptor subfamily 4 group A member 1	GFRP1|HMR|N10|NAK-1|NGFIB|NP10|NUR77|TR3	12	Cytokine_Receptors
211	NGF	1.93359375	3.672421875	17.09854216	1.38E-06	1.46E-05	5.222898912	4803	nerve growth factor	Beta-NGF|HSAN5|NGFB	1	Cytokines
132	IL12A	1.96	1.9978125	28.24910255	5.74E-08	1.38E-06	8.846795105	3592	interleukin 12A	CLMF|IL-12A|NFSK|NKSF1|P35	3	Cytokines
27	MICA	2.05671875	6.511484375	65.6840799	2.62E-10	4.14E-08	14.77692136	100507436	MHC class I polypeptide-related sequence A	MIC-A|PERB11.1	6	Antigen_Processing_and_Presentation
237	GAL	2.08203125	1.474453125	13.69770041	5.52E-06	4.41E-05	3.633501426	51083	galanin and GMAP prepropeptide	ETL8|GAL-GMAP|GALN|GLNN|GMAP	11	Cytokines
122	PRKCQ	2.09734375	1.916484375	29.09629286	4.75E-08	1.20E-06	9.059734082	5588	protein kinase C theta	PRKCT|nPKC-theta	10	TCRsignalingPathway
156	OASL	2.100625	4.571875	23.9023865	1.66E-07	2.99E-06	7.640711201	8638	2'-5'-oligoadenylate synthetase like	OASL1|OASLd|TRIP-14|TRIP14|p59 OASL|p59-OASL|p59OASL	12	Antimicrobials
168	DMBT1	2.1078125	1.17203125	22.97151686	2.13E-07	3.58E-06	7.353696701	1755	deleted in malignant brain tumors 1	GP340|SAG|SALSA|muclin	10	Antimicrobials
36	LIF	2.11203125	9.538984375	55.63958092	7.58E-10	7.89E-08	13.64973176	3976	LIF interleukin 6 family cytokine	CDF|DIA|HILDA|MLPLI	22	Cytokines
98	IL13RA2	2.1846875	6.45796875	33.11038164	2.09E-08	6.80E-07	9.988921894	3598	interleukin 13 receptor subunit alpha 2	CD213A2|CT19|IL-13R|IL13BP	X	Cytokine_Receptors
114	JAG1	2.20109375	6.987734375	30.0406189	3.88E-08	1.05E-06	9.289722359	182	jagged canonical Notch ligand 1	AGS|AGS1|AHD|AWS|CD339|DCHE|HJ1|JAGL1	20	Cytokines
158	NGFR	2.210625	1.2425	23.8288279	1.69E-07	3.02E-06	7.618442686	4804	nerve growth factor receptor	CD271|Gp80-LNGFR|TNFRSF16|p75(NTR)|p75NTR	17	Cytokine_Receptors
187	CXCL8	2.228125	10.2890625	19.56744398	5.89E-07	7.65E-06	6.195156139	3576	C-X-C motif chemokine ligand 8	GCP-1|GCP1|IL8|LECT|LUCT|LYNAP|MDNCF|MONAP|NAF|NAP-1|NAP1|SCYB8	4	Antimicrobials
34	FGF2	2.23453125	6.822421875	57.95741758	5.84E-10	6.86E-08	13.92962273	2247	fibroblast growth factor 2	BFGF|FGF-2|FGFB|HBGF-2	4	Antimicrobials
208	GIPR	2.249375	2.7196875	17.26530153	1.30E-06	1.39E-05	5.292759509	2696	gastric inhibitory polypeptide receptor	PGQTL2	19	Cytokine_Receptors
160	GDF15	2.260625	8.13734375	23.55176337	1.82E-07	3.20E-06	7.533942108	9518	growth differentiation factor 15	GDF-15|MIC-1|MIC1|NAG-1|PDF|PLAB|PTGFB	19	Antimicrobials
92	NR1D1	2.353125	5.0553125	34.47184201	1.61E-08	5.78E-07	10.27774969	9572	nuclear receptor subfamily 1 group D member 1	EAR1|REVERBA|REVERBalpha|THRA1|THRAL|ear-1|hRev	17	Cytokine_Receptors
101	ARG2	2.3921875	4.5775	32.91058529	2.17E-08	6.98E-07	9.945497754	384	arginase 2	-	14	Antimicrobials
117	S1PR1	2.419375	1.8403125	29.50686579	4.35E-08	1.13E-06	9.160656083	1901	sphingosine-1-phosphate receptor 1	CD363|CHEDG1|D1S3362|ECGF1|EDG-1|EDG1|S1P1	1	Cytokine_Receptors
66	TFR2	2.445625	1.6803125	41.53249371	4.91E-09	2.60E-07	11.60551149	7036	transferrin receptor 2	HFE3|TFRC2	7	Antimicrobials
151	AREG	2.4771875	4.71171875	24.82056733	1.31E-07	2.52E-06	7.913013573	374	amphiregulin	AR|AREGB|CRDGF|SDGF	4	Cytokines
55	CMTM8	2.5165625	2.50328125	44.70986727	3.07E-09	1.89E-07	12.12626399	152189	CKLF like MARVEL transmembrane domain containing 8	CKLFSF8|CKLFSF8-V2	3	Cytokines
90	CX3CL1	2.60390625	1.301953125	34.5794014	1.58E-08	5.70E-07	10.30005843	6376	C-X3-C motif chemokine ligand 1	ABCD-3|C3Xkine|CXC3|CXC3C|NTN|NTT|SCYD1|fractalkine|neurotactin	16	Chemokines
45	PLAUR	2.61265625	7.213671875	50.17154702	1.47E-09	1.17E-07	12.93364653	5329	plasminogen activator, urokinase receptor	CD87|U-PAR|UPAR|URKR	19	Chemokine_Receptors
248	EDN1	2.64546875	2.866484375	12.14779828	1.16E-05	8.20E-05	2.780597494	1906	endothelin 1	ARCND3|ET1|HDLCQ7|PPET1|QME	6	Chemokines
134	BMP8B	2.6528125	1.89640625	27.46603757	6.86E-08	1.57E-06	8.64408798	656	bone morphogenetic protein 8b	BMP8|OP2	1	Cytokines
204	LCN2	2.67125	1.54875	17.63994623	1.13E-06	1.25E-05	5.447345859	3934	lipocalin 2	24p3|MSFI|NGAL|p25	9	Antimicrobials
116	EBI3	2.774375	2.4365625	29.64357764	4.22E-08	1.11E-06	9.193941366	10148	Epstein-Barr virus induced 3	IL-27B|IL27B|IL35B	19	Cytokines
35	IFNL1	2.7840625	1.45390625	56.63195755	6.77E-10	7.51E-08	13.77116432	282618	interferon lambda 1	IL-29|IL29	19	Antimicrobials
120	JAG2	2.79265625	3.325546875	29.37587735	4.47E-08	1.15E-06	9.128615433	3714	jagged canonical Notch ligand 2	HJ2|SER2	14	Cytokines
133	INSR	2.835	3.1934375	27.79726798	6.36E-08	1.48E-06	8.730542076	3643	insulin receptor	CD220|HHF5	19	Cytokine_Receptors
260	ANGPTL4	3.00734375	4.497734375	9.454583427	5.37E-05	0.000299395	1.028024143	51129	angiopoietin like 4	ARP4|FIAF|HARP|HFARP|NL2|PGAR|TGQTL|UNQ171|pp1158	19	Cytokine_Receptors
138	NR4A2	3.021875	2.9096875	26.97946256	7.69E-08	1.69E-06	8.515141973	4929	nuclear receptor subfamily 4 group A member 2	HZF-3|NOT|NURR1|RNR1|TINUR	2	Cytokine_Receptors
171	IL17RD	3.029375	3.2209375	22.17000596	2.67E-07	4.23E-06	7.097077443	54756	interleukin 17 receptor D	HH18|IL-17RD|IL17RLM|SEF	3	Cytokine_Receptors
67	CXCL3	3.0515625	5.43796875	41.3640439	5.04E-09	2.64E-07	11.57671663	2921	C-X-C motif chemokine ligand 3	CINC-2b|GRO3|GROg|MIP-2b|MIP2B|SCYB3	4	Antimicrobials
144	CXCL2	3.11171875	6.432578125	25.61526154	1.07E-07	2.17E-06	8.140614488	2920	C-X-C motif chemokine ligand 2	CINC-2a|GRO2|GROb|MGSA-b|MIP-2a|MIP2|MIP2A|SCYB2	4	Antimicrobials
37	RORB	3.146875	1.82625	53.9749472	9.21E-10	8.93E-08	13.44041781	6096	RAR related orphan receptor B	EIG15|NR1F2|ROR-BETA|RZR-BETA|RZRB|bA133M9.1	9	Cytokine_Receptors
123	PRKCG	3.1990625	1.85515625	28.9173038	4.94E-08	1.23E-06	9.015279292	5582	protein kinase C gamma	PKC-gamma|PKCC|PKCG|PKCI(3)|PKCgamma|SCA14	19	NaturalKiller_Cell_Cytotoxicity
49	SEMA4G	3.27	2.8134375	49.23893296	1.66E-09	1.25E-07	12.80283641	57715	semaphorin 4G	-	10	Chemokines
62	MAPT	3.4053125	3.42890625	42.5961893	4.18E-09	2.34E-07	11.78449231	4137	microtubule associated protein tau	DDPAC|FTDP-17|MAPTL|MSTD|MTBT1|MTBT2|PPND|PPP1R103|TAU	17	Antimicrobials
57	ROBO1	3.5059375	4.81828125	44.28616324	3.26E-09	1.97E-07	12.059174	6091	roundabout guidance receptor 1	DUTT1|SAX3	3	Chemokine_Receptors
13	NFATC1	3.509375	2.0628125	83.72095747	5.55E-11	1.90E-08	16.36007188	4772	nuclear factor of activated T cells 1	NF-ATC|NF-ATc1.2|NFAT2|NFATc	18	BCRSignalingPathway
112	NPR1	3.656875	3.39625	30.40920144	3.59E-08	9.89E-07	9.377479781	4881	natriuretic peptide receptor 1	ANPRA|ANPa|GUC2A|GUCY2A|NPRA	1	Cytokine_Receptors
97	TNFSF18	3.7315625	2.02546875	33.31207025	2.01E-08	6.63E-07	10.03248179	8995	TNF superfamily member 18	AITRL|GITRL|TL6|TNLG2A|hGITRL	1	Cytokines
32	SEMA6A	3.8278125	2.75453125	60.09197879	4.63E-10	5.85E-08	14.17626429	57556	semaphorin 6A	HT018|SEMA|SEMA6A1|SEMAQ|VIA	5	Chemokines
48	FGFR4	3.82921875	3.753515625	49.47052578	1.61E-09	1.22E-07	12.83557448	2264	fibroblast growth factor receptor 4	CD334|JTK2|TKF	5	Cytokine_Receptors
25	TYMP	3.85828125	3.297265625	66.47602056	2.43E-10	4.07E-08	14.85710262	1890	thymidine phosphorylase	ECGF|ECGF1|MEDPS1|MNGIE|MTDPS1|PDECGF|TP|hPD-ECGF	22	Chemokines
73	CCL20	3.906875	4.5465625	39.58075509	6.68E-09	3.15E-07	11.26395603	6364	C-C motif chemokine ligand 20	CKb4|Exodus|LARC|MIP-3-alpha|MIP-3a|MIP3A|SCYA20|ST38	2	Antimicrobials
72	IL32	3.94171875	3.866328125	39.65695845	6.60E-09	3.12E-07	11.27762596	9235	interleukin 32	IL-32alpha|IL-32beta|IL-32delta|IL-32gamma|NK4|TAIF|TAIFa|TAIFb|TAIFc|TAIFd	16	Cytokines
110	BMP6	4.7996875	2.75171875	30.7571377	3.34E-08	9.39E-07	9.459322039	654	bone morphogenetic protein 6	VGR|VGR1	6	Cytokines
4	VIM	4.99421875	8.020390625	149.5814055	1.35E-12	2.50E-09	19.63598361	7431	vimentin	-	10	Antimicrobials
6	HMOX1	5.2334375	8.31859375	113.5974357	7.86E-12	5.78E-09	18.19360733	3162	heme oxygenase 1	HMOX1D|HO-1|HSP32|bK286B10	22	Antimicrobials
22	STC1	5.34546875	6.491953125	72.41247047	1.40E-10	3.05E-08	15.42385458	6781	stanniocalcin 1	STC	8	Cytokines
91	CCL5	5.3575	3.4284375	34.47666202	1.61E-08	5.78E-07	10.27875096	6352	C-C motif chemokine ligand 5	D17S136E|RANTES|SCYA5|SIS-delta|SISd|TCP228|eoCP	17	Antimicrobials
26	VGF	5.555	3.5025	66.46984757	2.43E-10	4.07E-08	14.85648202	7425	VGF nerve growth factor inducible	SCG7|SgVII	7	Cytokines
21	EPGN	5.57796875	2.913359375	74.1086773	1.21E-10	2.86E-08	15.57549113	255324	epithelial mitogen	ALGV3072|EPG|PRO9904	4	Cytokines
23	SCG2	5.696875	3.0978125	68.88368574	1.93E-10	3.68E-08	15.09404212	7857	secretogranin II	CHGC|EM66|SN|SgII	2	Cytokines
88	IL24	6.55125	4.353125	34.90302251	1.49E-08	5.50E-07	10.36674514	11009	interleukin 24	C49A|FISP|IL10B|MDA7|MOB5|ST16	1	Cytokines
