# Supplementary material for: Deciphering the prognostic features of bladder cancer through gemcitabine resistance and immune-related gene analysis and identifying potential small molecular drug PIK-75
Source: Cancer Cell Int. 2024 Apr 3;24:125. doi: 10.1186/s12935-024-03258-9 (PMC10993528; doi:10.1186/s12935-024-03258-9)
Supplement: Supplementary file 1 — Additional file 1: Supplementary Figures S1–S7 and Supplementary Tables S1–S5. [file 12935_2024_3258_MOESM1_ESM.zip › New folder/supplementary table 2.csv]

id	futime	fustat	OAS1	TNFRSF14	LRP1	AHNAK	LTBP1	CARD11	SEMA3D	APOBEC3G	RAC3	BMP6	GBP2	SHC3	NR2F1	INHBB	OPRL1	NFATC1	CMTM8	GIPR	PTK2B	PAK6	TNFRSF12A	RLN2	NAMPT	GDF7	ACTG1	IGF2	SLC22A17
TCGA-2F-A9KO	734	1	6.666873905	5.572282076	4.911952934	6.808829036	5.424297288	6.225454829	1.885157766	4.304436735	3.166513715	2.71217077	6.685263932	0.392298472	3.299327602	1.588605935	1.061746131	1.645251271	4.722281046	0.62598957	4.344601615	0.262114514	4.522918053	1.646930814	5.548000259	2.134912018	11.86001924	3.516258598	3.719198159
TCGA-2F-A9KP	364	1	4.879920713	4.842128724	4.137713963	6.423987431	3.527030687	5.777195566	0.546790712	5.935471653	4.971285198	1.467788513	6.256350609	2.81701182	2.329707491	2.786875175	1.147359349	2.347598398	5.936408779	1.212122474	3.163747344	0.701995779	6.782676574	0.391186375	4.978928049	2.630482345	12.11111572	11.19625363	2.605645694
TCGA-2F-A9KQ	2886	0	7.467819743	5.024381524	5.664840361	6.339421335	4.941615864	5.472089281	0.019996458	2.98768516	2.272550333	2.364212533	6.437508297	1.438942532	2.448795868	3.896229429	0.892225172	1.147986256	4.256601642	1.59430512	4.605238651	0.694774721	6.576484103	0.121737964	4.602667065	2.43535586	11.20641617	8.933755729	3.276930084
TCGA-2F-A9KR	3183	1	6.241861908	6.163728451	5.242193677	6.387576894	4.824167349	5.206438446	2.159090818	4.660109634	4.605915469	1.886587943	5.783050701	1.403797806	3.80225449	4.130664708	1.30752688	1.840947862	3.989580723	2.531141929	4.285795846	0.670540517	5.204447344	1.112720596	5.808617711	2.749696654	11.75156656	3.458826726	4.746765846
TCGA-2F-A9KT	2352	0	6.457479155	5.177033825	6.298578524	7.05712285	5.136129342	6.866623378	2.831304047	3.523156	5.181927125	1.406108733	5.281848803	4.135508751	2.681363964	2.157129136	3.024403586	2.465079321	4.963611214	3.465960422	5.494118156	0.657427939	7.407757064	0.201093632	6.498358031	0.631336411	11.80725078	12.6375381	4.707836551
TCGA-2F-A9KW	254	1	6.084737242	2.952129951	5.751155885	7.335068976	5.193366834	5.184003642	0.373717423	1.990939728	7.255797981	2.073368702	7.022868095	0.795561123	3.463483245	3.060767849	0.778229989	1.866234534	5.488175018	0.369900118	3.758470064	0.929866417	7.743485862	1.936593679	5.089156525	0.626911183	12.5386567	3.501347967	3.625542448
TCGA-4Z-AA7M	495	0	3.962316599	4.910651548	4.935326851	6.147178199	5.595623514	7.69445398	2.273467502	4.040305361	5.868711874	0.386662138	6.218132866	1.90536989	1.592392216	2.403618466	3.008603257	1.818470109	5.325690188	1.124949533	2.756525413	0.431760172	5.45117733	1.752963838	3.54052061	2.614331161	11.17495379	12.71476584	4.297656232
TCGA-4Z-AA7N	1367	1	4.403276442	5.67479409	5.537472262	7.256587745	5.268225673	6.7734368	1.27504424	4.312545002	4.242750838	1.737708841	6.188867909	2.260615627	4.689729684	3.713632154	2.2300299	4.558830571	4.466758583	1.617509752	5.832898558	0.390381112	6.4913197	0.547707852	6.144740389	2.165645223	11.98872022	10.55686161	3.628390265
TCGA-4Z-AA7O	512	0	5.055599816	6.053921581	4.830379572	7.262474739	5.725651306	5.838142314	0.423984646	3.436203402	3.438053467	1.576010315	6.920346	1.08839346	4.007102033	1.600182119	0.809442572	1.458768527	5.194424041	1.300227835	4.426590267	0.271198503	5.608282279	0.334823364	4.775449732	1.689678504	12.24136334	11.77855183	3.968226883
TCGA-4Z-AA7Q	510	1	6.89556943	5.253760603	5.052921604	5.947751625	4.377110186	3.372265041	1.879325771	4.586499456	2.861745392	1.068730182	5.867383271	1.785105153	2.285026807	2.517109841	1.530121427	1.320605825	4.923816032	1.12091974	3.114780719	0.874931672	5.244416459	1.522351538	5.408098055	2.416523651	11.66241359	2.650951402	2.988543017
TCGA-4Z-AA7R	522	1	7.706012131	3.449976261	4.54561965	4.645189224	6.692151342	7.191715171	2.295621167	0.748923569	4.986935074	1.807650271	4.869271665	0.611733898	2.981825366	2.455932045	1.810104162	0.788826705	5.152844157	0.987502141	1.992066876	0.30711386	6.043792543	1.074771549	4.888547018	0.333260832	11.95585642	4.606847796	4.957150673
TCGA-4Z-AA7S	1064	1	6.31261597	5.10595284	3.745164483	6.639642921	4.770842906	5.994138034	0.115596628	4.338046478	4.090186136	2.276983344	6.512136495	2.09708798	3.102401302	2.500810711	0.559506124	0.692065728	4.689608049	0.725298778	3.352693312	0.544288216	5.907627164	0.395889901	5.649897121	1.954853811	12.81826552	3.380619931	2.893362699
TCGA-4Z-AA7W	840	0	5.640675423	5.768931328	2.985521522	5.282712089	3.503313043	3.901003713	0.074767244	4.956875897	3.756700262	0.751142993	6.649863738	0.346503877	0.802156794	2.034731316	1.131616764	1.473400885	3.287837837	0.753231338	3.758439946	0.118210513	8.062814346	1.722851136	4.674739737	0.121643383	11.93976075	2.48306536	1.129981899
TCGA-4Z-AA7Y	1522	0	5.357968243	4.996619617	4.522993024	7.31385778	5.508527794	5.827503892	0	4.951557082	3.987550751	1.213213724	5.929469013	2.077398104	2.207924283	3.39137735	0.631690881	0.798796224	4.547649599	2.062889406	4.086217959	0.71383042	8.034935484	0.687284786	6.330576075	1.812265898	12.63579436	3.019215664	3.216433942
TCGA-4Z-AA80	19	1	7.630379089	4.711684712	4.057520433	6.152743938	5.868441219	3.480273831	2.694292725	4.589913391	3.207698548	0.827733907	7.342622869	0.730802869	2.315916841	2.908495215	0.448049067	1.166601664	3.577270279	0.485710493	3.156786206	0.678543265	6.729904966	2.255731899	6.891834894	1.854494904	12.60958722	1.222467637	3.082831704
TCGA-4Z-AA81	1270	1	6.401949773	4.955734889	2.529833689	7.325821082	3.511380488	5.607489729	0	3.84743647	4.866752863	1.226435728	8.990206789	0.316141576	1.060538533	0.755358632	0.715967919	0.579761221	4.156662432	1.789024413	4.317923188	0.436362091	8.049206562	1.008050292	5.214891931	0.61374827	12.57099385	5.339696915	0.582599497
TCGA-4Z-AA82	1556	1	6.464029492	4.63720518	5.681730847	7.745948157	6.100682718	4.625231767	0.567415385	5.28481987	4.53335188	1.513363186	6.122327457	1.382787461	2.508662567	2.150251858	1.066688642	1.848640794	3.11117529	1.778623713	4.100991936	0.659709767	8.694217997	0.914022833	5.680427321	0.139380345	12.9839465	5.776156974	2.85948504
TCGA-4Z-AA83	2024	0	6.11439337	6.554969636	4.449158334	5.865900871	4.308584252	5.397017204	0.028057735	3.963632117	4.102213461	0.976860274	6.440419587	3.467511207	4.092114813	3.255317244	1.15497885	1.638136886	2.848708833	2.449675803	4.914010204	0.372104847	8.208289329	0.389251132	6.453702387	2.668858517	11.80354541	12.21286886	2.829143836
TCGA-4Z-AA84	460	0	5.111269128	2.956100649	3.019499468	6.754593241	5.742733057	5.07933411	2.250312204	1.017117392	5.701256286	1.611115491	5.78751149	3.501289234	1.502561142	2.456127861	2.49311889	2.803469434	5.768842944	2.434205035	3.121456204	0.21294129	6.444066674	1.949632579	5.684010286	0.144492662	12.00181952	5.50121405	1.035809581
TCGA-4Z-AA86	311	1	6.200222368	4.87181325	5.571576085	6.958898495	6.066862081	5.582150267	0.558187848	4.598076172	4.08991184	3.220456787	7.493681449	3.571326186	2.079442793	1.43996675	1.911424767	1.758800671	2.224512333	1.029074721	4.531505725	0.880801958	8.069751774	0.567627167	6.023331816	0.171710433	12.06195325	6.196550283	3.488667071
TCGA-4Z-AA87	1454	0	3.430328608	4.116767368	3.546858488	5.363769102	2.041674385	6.015508715	0.595005831	8.448588891	6.272269621	1.695798608	5.648832103	0.494852649	1.056666017	1.628260154	0.590217686	0.803039836	5.954940341	0.728838065	2.126119438	0.034939865	6.040260032	3.527037749	3.489669459	1.327673363	12.42252255	3.890211671	4.781601623
TCGA-4Z-AA89	1029	0	6.777609054	5.867385504	4.363170165	6.666376449	2.889517821	6.773008872	1.146411006	3.773607609	3.306897753	0.400489563	6.063441734	1.594408188	2.581417507	3.606477119	1.243095705	1.273719588	3.354665388	2.819913586	3.48321817	0.644814939	6.153501759	0.396553783	5.885344416	2.175301403	12.26441744	11.63632829	4.301053445
TCGA-5N-A9KI	76	1	7.444466267	4.567242539	4.994068101	6.388489306	6.719882006	5.216323803	0.6722129	3.938593253	5.714454841	1.300425586	6.214671616	0.261578208	2.779433601	3.371914053	1.425086462	2.202058629	6.403516488	1.812783525	3.208012076	0.139984843	6.779754252	1.054098243	5.772007644	1.320181293	11.38789656	3.082911115	3.83613878
TCGA-5N-A9KM	530	1	6.298392916	5.171131999	4.383305337	5.308352644	6.074814557	3.135505084	0.680500491	4.514442971	1.978320207	1.232403213	6.314817234	0.40959189	2.395182447	1.748961438	1.868507475	1.895248507	6.634236202	0.652067993	4.972691265	0.42536714	7.245410133	1.289120582	4.512970054	2.099947308	11.35177586	5.652473823	2.496672326
TCGA-BL-A0C8	1219	0	7.124999103	2.613766627	5.522946793	7.271000708	4.564392996	6.356759152	1.602563931	1.179566528	5.943830031	1.005722081	5.549176539	0.252387523	1.843635958	1.849950321	1.748523934	1.223865802	3.558153672	0.525039185	3.786145481	0.147077502	5.412506568	0.668481143	4.390801225	2.568656219	10.80872977	1.75835446	2.412623845
TCGA-BL-A13I	223	1	4.821717403	5.43984519	6.217995135	6.763575997	4.469172739	4.647733002	0.097228043	4.158248929	5.061373027	4.820125293	5.241355975	0.330990509	2.646716993	4.060956339	2.355465933	3.654276473	6.207039406	0.48087329	3.732107365	0.013886274	7.535368081	0.134524727	7.245710359	0.106843635	12.35544816	3.498186231	4.519842191
TCGA-BL-A13J	81	1	4.481673149	2.995354812	6.04405804	10.43048932	6.005997872	3.568069036	1.616667534	2.804745547	4.940921803	1.403517397	6.654842342	1.94044196	2.293509361	3.338932862	2.601934532	1.682249556	4.280190514	0.585502654	2.28955935	0.372674488	5.07480507	1.687395249	5.277946415	0.990140211	11.37976036	11.68819999	3.970956081
TCGA-BL-A3JM	205	1	5.561524653	3.526548153	5.308715505	4.449423121	5.423435112	2.316556029	1.766398265	3.878645472	6.628801566	3.552630322	3.944329219	1.462986119	2.638615962	5.984827321	1.977510552	1.491754147	4.178637353	0.191622634	2.49256702	0.424738782	4.590376068	2.871208523	4.523256995	0.306368503	12.22738586	4.675811933	2.498315955
TCGA-BL-A5ZZ	377	0	3.451044948	3.970999658	6.708353919	6.583845487	8.197409453	2.268720512	1.797317457	2.952248156	6.107536809	3.373610764	4.669847956	1.448519885	6.096560871	5.09340135	1.694034827	3.239095183	4.199338753	0.703306663	3.220566123	0.310332914	7.912646313	1.323982802	6.825296673	1.030503139	12.34166436	7.119354747	4.836595994
TCGA-BT-A0S7	200	1	2.870807943	3.047580751	5.11616558	7.374263875	3.844264795	2.944997526	0.81559109	2.250081691	6.782203912	1.613308717	3.278980465	0.228949381	2.543465681	3.975882499	3.592929083	2.610355573	4.512083334	0.444198072	2.922998	0.521630487	4.16223013	2.156485006	6.169437446	3.649618597	12.15016636	11.96818105	4.670505048
TCGA-BT-A0YX	400	1	4.052462305	3.976558447	5.94070958	7.981545412	3.698296766	2.262818201	1.076631146	2.302962563	2.785489284	1.69155253	5.233622212	0.246243442	3.381550119	1.984848015	1.11033468	2.099925413	4.043221964	0.704284226	3.677779503	0.797889675	5.868322456	0.188946823	7.556412965	0.197549797	12.13253554	3.416495546	1.5881002
TCGA-BT-A20J	579	1	4.460004865	4.911014731	4.4853152	6.802165613	4.875847552	5.999826122	2.352797436	3.792809953	2.902535852	0.897258275	4.94601154	0.346739122	1.691346089	2.079768874	1.627715663	1.706705928	4.936178574	0.361533747	3.692622714	0.354467198	5.004496668	0.370900759	5.850648362	0.262840031	12.13181267	2.603709828	2.657005043
TCGA-BT-A20N	795	1	5.657416804	3.825672258	3.686935114	7.779446559	6.487384695	4.962893779	1.595674008	0.673255674	5.409516803	0.812911267	5.693661509	1.574131633	2.184973803	1.983581895	4.073146853	1.391766454	4.781686298	0.199210118	4.943352718	0.53405418	6.442894322	1.020655437	4.855817183	1.671253266	11.59390151	8.679951408	4.828627995
TCGA-BT-A20O	370	1	6.012081698	5.602018692	6.45694589	7.071285804	4.393197519	6.138426039	0.754220446	5.69481654	4.58064456	2.649209684	6.926798464	0.314355329	4.294040886	2.074682734	2.236697646	3.603243214	3.952283646	1.439529109	5.200424183	0.034430649	7.877121373	0.242503219	8.50337145	0.319561196	12.06906846	3.362439951	4.327976598
TCGA-BT-A20P	544	1	7.767828647	6.300755828	4.863298117	5.210620122	3.136890187	5.847244723	0.338946288	4.436609659	3.992254306	0.370250006	5.440536417	0.796815114	4.411483503	3.300610609	0.395198759	1.843972829	3.063700979	0.536867636	3.115041862	0.268667954	6.410496607	1.23414792	5.032010063	0.719477893	12.32727549	4.661037638	4.19576706
TCGA-BT-A20Q	593	1	6.560812909	5.067640233	5.487989207	7.019243762	5.796748926	5.845288576	2.097195503	4.744913759	3.7088791	2.075448461	6.480069071	1.536850359	4.061817291	2.760240892	2.272163295	2.21098032	4.749161585	1.090559143	4.18962736	0.637454579	7.365278893	0.135525076	5.640604306	0.843222158	12.47663637	7.082956466	3.980507752
TCGA-BT-A20R	154	1	6.448351326	4.009715254	6.493877005	6.507621247	7.6935034	4.591360145	5.183768014	2.375925524	5.339291685	2.505331676	5.862096075	0.616322436	3.833205284	4.813971426	1.756748736	3.516282887	5.080959608	0.414491293	2.766561046	0.242558911	7.602050022	0.234132186	6.426893723	1.115332059	12.21557608	5.323714731	4.131598539
TCGA-BT-A20T	453	1	6.076626107	5.373173779	4.69308204	6.776183187	5.576951479	5.033136705	1.047310342	4.949732809	4.037647939	2.334124691	6.702386442	0.805702381	4.683908531	2.656951689	1.740054341	1.592261436	4.22083524	0.342827547	3.133054908	0.240755087	6.180830768	0.544770123	4.70940642	2.153215137	11.9403142	6.284855742	3.34806748
TCGA-BT-A20U	455	1	4.193642196	4.13058002	5.787708335	8.232023516	4.799349617	6.070197939	0.834959621	2.489234162	2.937951873	1.840463042	4.808105133	0.905916553	2.718812215	3.647611825	0.975045981	1.482992517	5.553953528	0.421391378	2.783747844	1.122792412	6.1894547	1.374228268	8.187757427	0.590105062	12.23931454	4.296155445	2.122599722
TCGA-BT-A20V	154	1	6.281369698	6.111548191	5.7653045	7.791337051	5.541151474	5.593861971	0.221053354	4.148776684	5.422755177	0.288805296	4.701408037	0.423624131	1.399293645	0.948186563	1.826280501	2.917757347	4.839958157	0.760294282	5.015173571	1.057572141	7.329716924	0.311562448	4.623466622	1.518217207	12.20919754	2.755550609	1.929196587
TCGA-BT-A20W	254	1	6.260632723	4.621622908	4.21208595	6.018790979	4.537145873	7.019180574	2.106031321	5.718203425	5.12191961	4.314919257	6.392745707	0.740622799	4.158250118	2.652488369	1.936224602	2.677197548	3.461679467	1.711390003	3.921292724	0.327373883	5.134739617	0.92667781	4.675601215	2.100939375	11.71041679	8.857232219	4.352977189
TCGA-BT-A20X	251	1	5.065043613	3.598358709	5.036772492	8.041407619	6.0359112	1.522968812	0.624376435	3.201487687	3.975353611	2.221707096	5.362371218	0.213995936	2.381152531	2.557353847	0.470104526	2.300028481	2.500280596	0.80317553	2.543707396	0.095314754	8.75522022	0.697000814	7.310970316	0.044974592	12.78584281	4.281808364	2.127937455
TCGA-BT-A2LA	522	0	3.132868485	2.737725697	3.529789974	3.259211407	4.662002805	2.237410368	2.339574244	2.73446817	6.701517405	1.83359757	1.558803184	0.808560565	5.426383106	3.752140888	3.391506334	3.409011548	4.644139548	0.287782059	2.686956843	0.322208322	4.026915637	1.055474651	4.053395309	2.025418708	12.15914768	6.169585479	6.776556056
TCGA-BT-A2LB	492	1	7.081824974	5.218036352	5.765208808	7.546870658	5.433169225	6.638367928	1.793284269	4.77123193	4.885449369	2.150822915	7.162113683	0.576413384	2.771104741	2.687977999	2.868318411	2.14674922	5.498681615	2.647808403	4.931307466	0.284341353	7.068061916	1.324395215	4.805052922	2.056567286	12.21774769	5.4110243	3.441555904
TCGA-BT-A2LD	623	1	6.23570225	3.340541159	4.520726673	8.57277502	7.776894045	2.033534066	1.097941471	3.576192201	6.837328036	1.527599927	6.726493731	0.26637533	5.313143089	5.367407485	2.649865844	1.445981254	3.215557935	1.239044453	4.463733351	0.297095397	8.406857015	1.557313839	4.152515521	0.105311008	12.0369662	12.9064035	3.745169215
TCGA-BT-A3PH	142	1	4.621877744	4.409442391	4.804889735	7.650393687	3.405750845	6.046518285	0.111099346	4.84200912	5.892751035	1.410448489	6.81414183	2.214099559	2.0413671	1.965801673	4.024589527	1.985006097	6.33746811	2.020172158	4.314061921	0.409693768	7.403244641	0	5.066804776	0.511531521	12.04002011	12.34602197	3.377998188
TCGA-BT-A3PJ	789	0	5.029868005	4.246010603	5.250372869	8.181320451	7.444843063	2.404754679	0.186334431	4.845252952	3.506382977	0.598416938	7.318317942	2.197728066	2.398096785	0.643083893	0.714827586	1.011217838	3.381635662	0.195707032	4.120985957	1.102719504	7.106920489	2.84214541	5.756415766	0.061337981	12.64257706	3.165229639	1.276681605
TCGA-BT-A3PK	303	1	5.368946855	4.319668913	4.885847058	7.494869112	5.410348054	4.332069885	0.331964347	4.060065011	3.267869365	2.022810884	4.498145595	0.583934631	2.547917193	3.188969594	2.347555955	2.824977183	4.832360759	0.212932987	3.285377743	0.374196177	7.270036573	0.605372687	6.596471181	0.331738733	11.87806667	6.083271738	3.457037574
TCGA-BT-A42C	873	0	6.808485112	4.600665748	4.406194965	4.990388148	4.58208309	4.828477618	0.295392405	3.817515536	4.786424349	0.38444752	5.626711485	1.170538435	1.896326411	2.014338958	1.650837486	0.89704122	4.40396499	0.391018437	2.900254366	0.398673478	6.630606298	0.574770864	4.689343774	1.61678128	11.92707601	2.801776617	3.850039122
TCGA-BT-A42E	1108	0	6.305221662	4.420298086	3.796041728	6.702402023	5.193475213	3.696782471	0.007041673	2.79449782	4.184166886	0.932146153	5.959264395	0.078089883	0.761147246	2.152906216	0.821233048	1.419411659	3.478600549	1.432486707	3.511879772	0.212675518	7.450036251	0.421716874	5.581700578	0.128375181	11.77558557	2.660904717	1.465270673
TCGA-BT-A42F	864	0	6.427578726	4.196017278	3.309207082	5.765542838	3.332111073	2.696178294	0.015358093	2.910311366	2.745649795	3.222392351	5.248543009	1.184640376	0.692562823	0.854300593	1.057876824	1.467294173	2.094397353	0.727579251	3.232960534	0.472501447	7.527207716	0.22500695	6.063129745	1.053329883	11.95775707	2.620402299	1.006072689
TCGA-C4-A0EZ	273	1	2.436528798	3.057890847	2.807333772	3.370852567	3.514304654	0.374780447	0.077389824	1.475320491	7.845594403	3.951806479	3.184318732	0.805610266	2.99908368	3.635728567	1.852385102	0.806451934	4.007473503	0.23169688	3.743382613	0.160858114	5.737158152	0	4.475852648	0.209446909	12.15304493	2.914312162	5.763416865
TCGA-C4-A0F0	59	0	5.629910413	2.527801111	3.655389915	7.377758772	6.277631843	0.887959172	0.033719002	1.710214176	4.101657881	2.536163063	4.039727402	0.229967446	1.359323959	3.564312748	0.809048773	0.86388952	1.710817931	0.028749251	3.29392104	0.06251999	8.285816264	0.606076319	5.890368461	0	13.0029068	3.754628981	1.429452155
TCGA-C4-A0F1	89	0	4.210976417	2.555139433	5.199973994	8.333133928	5.267289627	0.712630493	2.045305591	0.794989399	1.143447546	0.701483139	6.333848859	0.200074588	1.589316108	2.039731589	0.801717379	0.574001257	2.581951087	0.427911289	3.167688838	0.145617067	6.019133379	0	4.604974442	0.015528594	13.14093145	3.028192629	1.523190647
TCGA-C4-A0F6	700	0	3.325982476	4.725775894	5.443433518	7.196384751	5.650812934	6.342788459	0.795495514	3.235660533	2.613515463	0.690797742	6.312525848	0.81578216	3.880981944	2.506881909	2.05835239	0.691014377	4.605622988	0.52247302	3.849212944	0.460234577	4.258372532	2.174978769	5.707160906	2.188414436	11.48414219	11.92362381	3.78142639
TCGA-C4-A0F7	62	1	3.7469017	1.971774651	4.997909567	6.945721825	5.441386458	0.826898941	1.247499468	0.565632482	4.524553521	2.293830662	5.265289287	1.791209711	2.437409656	4.093427158	4.585435196	2.937625633	4.7746899	0.121850193	1.47967092	0.29078076	5.964704561	0.37506648	6.637004934	0.470213375	12.12511533	12.28401437	2.945859371
TCGA-CF-A1HR	389	0	7.649436868	5.144382627	5.735052024	6.209068188	4.30814492	5.540558558	0.539297618	4.576466492	3.389352328	1.785976818	5.207106608	1.925981822	3.599362763	3.614549933	1.364435637	2.940509275	5.024739259	0.943264801	3.795845925	0.764764051	7.017579799	0.078698978	5.170489332	2.451162461	11.89329739	3.297099441	2.695294449
TCGA-CF-A1HS	382	0	6.297608026	2.681361631	4.926710446	7.127008998	7.768487002	5.948215525	0.092408553	2.391335994	3.237511943	3.463363461	4.584436269	0.634546218	0.971695838	4.179516463	1.285845893	1.959806149	2.689524229	0.311843914	3.638877346	0.923493285	5.826206971	1.208808683	5.414162455	0.294691564	12.54441793	2.676405736	3.116933124
TCGA-CF-A27C	425	0	6.564776867	5.212790918	4.423332238	7.040149856	2.982214913	6.066389093	0.016574995	4.114411597	3.522709528	0.877939935	6.630497682	1.215937305	1.300743738	2.216910495	1.209422311	0.347371749	3.930117545	1.757059633	4.381276764	0.575826936	5.772452254	1.065848302	4.945261985	3.154983916	12.41355783	0.326097239	3.638557509
TCGA-CF-A3MF	383	0	3.923700323	3.955934926	1.974093482	2.876723459	1.698366663	4.051120247	0.014457628	0.705090262	1.952865838	0.134035893	3.844460257	0.88152036	1.322593801	1.569623881	0.223767771	0.301952618	1.460551017	1.951919935	3.58779099	0.149239133	5.228738409	0.030234787	1.438756756	0.769918027	8.525660078	11.0464868	1.740236908
TCGA-CF-A3MG	369	0	6.562936494	4.531432972	4.903319281	6.408463404	4.432117414	5.701598416	0	4.575013443	4.04191955	0.346544759	6.252698514	2.073149787	1.529349847	1.815870586	1.41083319	1.422991012	6.178511168	1.113328093	4.726853815	0.815435366	7.518290692	0.37329315	6.321632242	1.557450336	12.15302675	5.928003978	1.974115886
TCGA-CF-A3MH	398	0	6.968759587	5.130289177	4.714187406	6.796811204	3.69131308	5.570577536	0.015750365	4.525257867	4.084631234	0.252175957	5.903118209	2.477142726	3.458873614	1.731254	0.943080896	0.381326957	4.814410247	1.377216181	5.480832885	0.578605308	7.636930538	0	5.280673301	1.934757027	11.77426737	8.49494714	3.423992959
TCGA-CF-A3MI	370	0	6.285684115	4.048560766	2.237517449	4.915265942	2.790401365	6.158684486	0.022276568	2.051536835	3.058722872	0.970067533	5.108798165	2.022878553	1.722197491	3.083809537	0.702596621	0.521840305	1.085428433	0.323823704	1.99022703	0.214481092	5.896042805	0	2.840429078	0.693915383	10.29599299	13.56147767	1.479646762
TCGA-CF-A47S	333	0	6.698427272	5.711757397	3.615923817	5.224220812	3.478878552	6.74431563	0.021504025	4.519265793	3.488994788	0.5561453	7.445101548	0.46512052	1.926450491	2.769584494	0.846593088	1.527323505	3.668449336	1.718294656	4.613591874	0.266035026	6.567433834	0.250312221	4.628614185	2.0962607	11.9667894	8.944736753	3.759433203
TCGA-CF-A47T	385	1	5.928831012	4.776132254	3.608663497	4.618561076	4.190888873	6.438092511	1.103109344	4.076913769	4.652129899	1.565482708	6.167183273	1.027735089	3.972109293	2.412874002	0.74043911	0.56963501	3.263862986	1.573785332	4.615310773	0.297920569	4.259027739	0.05850852	3.429406582	1.375812486	11.95289993	13.30258208	2.981724789
TCGA-CF-A47V	379	0	6.857896062	6.660227753	3.217618017	4.903234484	3.182441235	6.277577341	0.075711438	4.067105625	3.257394294	1.906916108	4.889841947	2.968066781	3.467392707	4.418907003	0.763547998	2.239420123	3.501200919	2.613053211	4.314447268	0.336131332	6.376462836	0.422119667	3.510658322	2.288466052	10.73523456	11.275949	4.572622393
TCGA-CF-A47W	368	0	7.136542361	5.419329924	3.514544958	5.371847853	2.526567568	6.734024091	0.007633531	4.043343937	4.418922553	0.943435211	4.894259209	1.130208638	2.336865685	2.015635179	1.132963539	1.781778082	2.868414374	2.774628642	3.745937939	0.196261238	4.940969543	1.140647575	2.750297096	0.306736388	11.50517304	11.93587651	3.927593574
TCGA-CF-A47X	384	0	8.375821407	4.475316075	4.097004399	4.965212527	3.210896699	6.643460388	0.283420909	2.764411983	1.946351472	1.353490229	6.258276592	1.031205422	3.67105828	1.685714463	1.343333777	0.439055124	3.62879879	0.685834352	4.168169693	0.265374742	4.510951908	0.248480458	4.48023423	2.81919882	12.22443273	2.511109965	3.701319752
TCGA-CF-A47Y	373	0	5.372035476	5.551028678	3.504071858	5.40043381	3.28319869	5.848508461	0.029899839	2.78530416	2.868299307	1.581076908	5.427796251	0.929479806	1.996374582	2.804450577	1.429490507	1.051301476	1.996810202	3.483900941	3.594972095	0.177258012	4.585189063	0.24482001	2.720207054	0.504959459	11.00924014	11.29634308	3.528192413
TCGA-CF-A5U8	399	0	5.544469591	5.95249269	3.391754103	5.865487997	4.200032273	6.986816205	0	3.815418873	2.968389674	1.595659572	5.788202318	1.618364356	1.716424456	1.972510611	1.244649697	0.286384087	3.289759649	2.8016878	3.731620543	0.326482437	6.123825776	0.498166047	3.913575604	1.733244693	11.4589825	12.11570488	4.462091039
TCGA-CF-A5UA	365	0	7.075539142	5.747279666	2.376631397	5.353606072	2.995944101	5.012100951	0.380789616	4.774193234	5.167351628	0.613200365	4.999404732	1.825310891	3.088930294	1.789465118	0.968956787	1.707973269	3.216761172	2.042980394	4.728675736	0.316813501	5.719672186	0.389775064	3.59944402	1.427826522	11.86446426	0.87641044	3.494748179
TCGA-CF-A7I0	368	0	6.329568009	5.222232629	4.069935521	5.35137695	5.361944744	5.884459101	0.676148607	2.877515547	3.427583807	1.836261143	5.653065945	2.127711873	3.884421482	3.187417439	0.754350528	1.115663646	3.69894806	2.217176449	3.660948672	0.32057288	6.252647082	0.061224472	4.372138408	2.458162604	11.08492628	12.31139242	2.866704188
TCGA-CF-A8HX	345	0	5.275706455	5.785407363	3.724955509	5.126416101	2.422675453	4.164151238	0.007010463	3.060806143	4.568908537	0.436327446	5.661827057	0.900089677	2.607543393	3.513276269	1.821286349	0.492711195	2.832168809	1.312819931	3.445685048	0.21935315	5.191879983	0.167246832	2.630033479	1.391417188	9.897413659	5.268200583	2.650383838
TCGA-CF-A8HY	345	0	6.406436792	5.294547738	4.032033981	5.367882637	1.965380127	5.443088972	0.768272969	4.053464337	3.190124128	0.539225766	5.393080478	1.534550558	3.084485411	4.557724567	1.357256503	0.637606047	3.098569263	1.840121876	5.081455039	0.381208532	5.749576604	0.578126071	4.826762213	1.365480154	11.89135506	6.599950173	3.931101049
TCGA-CF-A9FF	361	0	5.94996062	5.205521846	2.627447724	5.018559739	4.44700421	4.66210807	0.25334085	3.845856777	3.786610354	1.427985038	5.599671984	1.713824914	3.711754911	3.113843017	0.312968915	1.449937124	3.186618035	0.557788412	3.056466853	0.32026196	5.806370371	0.238056064	3.558387334	1.244838001	11.0359639	3.034683514	2.449356196
TCGA-CF-A9FL	565	1	4.081149433	5.316991162	4.047748542	6.917310133	5.313754191	5.544674341	3.066961653	2.790684039	3.622402171	1.730699774	6.005926688	2.47942573	3.608150434	2.780548681	0.472079997	1.114648094	4.814563357	0.367466906	3.124308566	0.167038043	6.124465364	0.366724736	4.235665536	1.658639424	12.11116705	12.50805768	4.393826262
TCGA-CF-A9FM	398	0	6.425123911	5.837460406	4.824336988	6.355644048	4.383316514	6.873227946	0.06611283	3.994972029	3.584031401	1.381089246	7.357446769	1.761751846	2.983890889	3.623770584	1.132932112	1.741132852	4.122897855	2.865938454	3.983732791	0.844990587	6.076497236	0.670495029	5.756643658	2.313490919	11.83059203	12.91078478	4.614038513
TCGA-CU-A0YN	393	1	5.376179926	3.351480383	4.650469116	7.793239108	4.660998074	4.450007317	0.266301594	3.2406834	5.019897684	4.720297804	5.400966647	1.347015776	2.764531378	1.685384303	1.242228643	2.159594081	4.07392476	0.797239675	3.765806822	1.168703729	6.80387862	1.010233978	7.142323318	0.251887636	12.15214135	9.334797581	2.54465446
TCGA-CU-A0YO	149	1	5.91090061	5.046816027	5.216656906	7.411042863	5.707105973	6.477770285	4.018930914	3.816920745	3.460759367	1.387325521	6.437178058	0.925245591	3.473801811	3.417806734	2.257292823	2.045028659	4.280711424	1.050835235	4.323237329	0.682906479	6.218462138	0.126049354	6.53619784	2.572662024	11.5668058	11.18420462	2.9026216
TCGA-CU-A0YR	460	1	5.145671132	3.604630646	5.495690228	6.444911311	4.521373927	4.822195285	0.318702635	3.879793044	4.108647613	2.1449082	5.554111868	2.013201101	2.176263127	2.819629017	1.354954456	2.303000255	5.060225657	0.112965194	3.93046109	0.162828647	7.453339107	0.681371359	5.09202805	2.164115649	11.44988487	7.360674959	3.354345636
TCGA-CU-A3KJ	562	0	4.203993166	4.721664003	5.23761525	8.102854827	5.313651387	1.280860191	2.732528888	2.937524823	2.224322542	0.934411692	5.213255763	0.478798961	1.672541824	3.803728185	1.544371555	1.897388194	2.583287982	0.350551871	3.203230809	0.5454906	7.237877596	1.803868418	8.079802425	0.128015308	12.41535673	3.890216695	3.032277502
TCGA-CU-A3QU	158	0	7.276042706	5.272847461	2.549489872	5.103504343	5.462141404	5.292431104	0	6.033982457	5.817089197	0.957913505	5.847948953	0.201701695	1.413154657	2.786762816	3.225377663	3.148849521	3.992994951	0.20397775	2.137498986	0.261727719	6.248566619	4.017525004	6.213008255	1.884744274	12.28146851	0.814121462	3.209504648
TCGA-CU-A3YL	906	0	7.349824648	5.115311798	3.536373343	4.93845907	3.521637718	5.802907476	0.124220766	4.338096863	4.458791023	2.451607564	5.088955207	1.654714553	3.301910469	2.884337556	1.086404227	1.545296121	4.953827322	1.569494124	3.265426317	0.282760405	6.175567544	1.093877569	3.953675042	2.531124991	11.46534055	6.617359078	3.236386339
TCGA-CU-A5W6	56	1	7.053544457	4.872327475	3.308912051	5.766583702	6.381115679	5.302616077	1.374270299	4.554604952	3.31908743	0.99026082	5.007892697	2.207971127	2.866372599	2.828064207	1.898939513	2.242550386	4.722410181	0.757010611	2.475228828	0.272447281	5.869597472	1.954776254	5.267450829	1.873248411	11.8523788	3.073205372	4.415327919
TCGA-CU-A72E	413	1	4.664388463	4.970768981	4.826920886	8.155121513	3.62501769	2.993868859	1.822368396	3.21448017	3.55986139	1.006304188	6.160506749	1.645777582	3.553644357	2.270300035	1.066327168	1.182905503	4.689627027	2.630536834	3.972223737	0.922464059	6.764776607	0	6.958789908	0.738330968	11.74588466	4.828993526	3.136805104
TCGA-DK-A1A3	665	1	5.528178943	3.168059685	5.417635166	6.619189849	6.565607141	3.681250806	3.848453891	2.168110601	4.23698226	2.167330619	6.391771946	0.946634681	3.592288171	5.628037008	0.681108748	1.633055942	6.468445995	0.582422157	2.693901493	0.275049176	6.948580323	0.416960742	5.735787506	3.050510466	11.24696341	7.465750796	3.789816929
TCGA-DK-A1A5	65	1	6.798070425	4.458080077	6.175082759	7.461381649	7.150003628	5.227211266	3.031661773	4.878109294	3.422480203	1.897789023	7.071320808	1.873370758	3.098485514	2.006549969	1.405779558	1.724989892	6.248385079	0.88741712	3.041755174	0.912572049	7.854693598	2.21419465	4.957308072	1.577179107	12.20349851	5.700196033	3.398196586
TCGA-DK-A1A6	2020	0	8.10582578	4.363850178	5.007810368	5.558596694	3.557987582	5.999675236	0.090582833	4.712101274	5.751999319	1.010616678	8.666164421	1.2722371	1.862490294	2.017593762	2.185094901	1.105830255	4.868511213	0.447861755	4.538469465	0.322866406	7.397785264	0	6.577982641	2.141920682	13.19818498	9.251350304	2.798951755
TCGA-DK-A1A7	560	0	5.096196602	2.660731828	1.948740309	4.689800958	2.828116539	3.570227222	0.217473519	1.521305202	4.093051745	0.632690406	2.493832229	0.147488571	2.522798769	1.973172785	0.918186577	0.897256218	2.079843456	0.225582745	1.776106325	0.068881588	4.481921101	0.155797021	3.308356714	0.84582115	10.31798156	3.496289101	2.97118746
TCGA-DK-A1AA	578	0	5.834663763	4.923270783	4.703717278	7.769022606	4.561144778	5.76132177	0.055472257	3.594010562	2.732699835	1.710858185	6.484186685	1.64940824	2.547622381	4.711940641	1.285376362	0.90401153	4.654679977	2.479137159	4.912950692	0.752920018	6.924088079	0.145321699	5.939180736	1.514489397	12.31865243	12.96471791	3.70265965
TCGA-DK-A1AB	508	1	6.322409106	5.32482704	7.617823376	9.258078582	6.268966595	4.519964555	2.991232812	4.345697993	3.544747675	3.089391559	7.880598328	0.655613382	3.423511536	2.512317005	1.810053218	2.404840335	3.080258821	0.940648895	4.997990336	1.240735298	6.79119946	0.28665771	6.139923895	1.383410594	11.3959055	7.935377799	4.092148433
TCGA-DK-A1AC	3981	0	3.876364199	3.714413013	4.580443965	5.483190151	4.28520712	2.435461895	1.128076722	4.020723147	4.63195299	2.409338701	5.853841329	0.193596078	4.161538166	3.106874982	0.632812644	2.327262287	2.229190837	0.277235595	2.592837025	0.124286468	5.255807258	5.169967595	5.470517791	2.812259881	12.70309066	4.932024897	2.381176481
TCGA-DK-A1AD	3420	0	5.748002225	2.800249169	4.103084722	5.804781798	5.124976384	4.682162625	1.986921741	6.429779001	3.586836203	1.304658221	6.550620056	0.786053122	2.802800791	1.298470696	1.331769728	0.845960605	5.166538505	0.158565622	2.225259737	0.27861507	3.245714091	1.11674624	3.817063611	1.925129593	11.74566775	10.34132281	2.385682391
TCGA-DK-A1AE	491	0	4.324894275	3.735388607	4.82162949	6.13408114	3.719463681	5.507120478	0.66254884	3.312637328	3.885403251	1.420906339	4.043622072	0.095077759	2.826368998	1.991951558	0.423363357	0.925255324	5.606708129	0.154132375	2.624137266	0.338727097	4.427339495	0.256998747	8.680879013	0.178183393	12.07179046	3.498103773	3.966181476
TCGA-DK-A1AF	536	0	6.210909264	4.833988831	6.728845855	7.862123762	6.786228412	5.84929291	1.592797921	3.891113401	3.541703551	3.702405318	6.398981868	2.495773679	5.215832074	4.594281679	1.851895972	3.464241292	4.571811163	0.631132611	4.136649002	0.242401639	7.265979246	0.052382128	6.710273932	1.704330848	12.3773171	6.371335976	3.869849105
TCGA-DK-A1AG	475	0	6.808628411	6.213923763	4.89172089	6.55345217	4.597050851	6.275763918	0.345300463	4.286918548	4.541886774	1.510921236	6.236480952	1.509251271	4.189425953	5.288598479	2.233105266	1.320759091	4.971691895	3.624221345	4.603045739	0.54481502	6.110405085	0.232611741	5.296917863	2.427792804	12.35632427	3.067802161	5.756951693
TCGA-DK-A2HX	1420	1	7.125112488	4.91350493	6.833344072	7.86938575	7.19069606	3.013935478	1.81817329	2.355888288	3.071483162	3.805051469	6.161993618	0.619195925	5.254202957	4.841948134	1.516064846	2.274264956	5.100243956	0.507323063	3.311493233	0.202364671	7.430178741	0.642096421	5.818460499	1.504475973	12.22542555	6.543851423	3.992485399
TCGA-DK-A2I1	546	0	4.29292567	4.571553157	4.892469762	5.240580046	5.432202366	5.207260911	1.536391008	5.184532426	3.656071826	5.114038378	6.347860551	1.063245629	3.178975202	3.033327677	1.005930615	2.406936051	3.392631574	0.503622788	2.870819157	0.08226142	6.118912393	0.641522646	4.449303495	1.868409677	11.44955922	10.93182133	2.917175539
TCGA-DK-A2I2	237	1	4.320613635	3.682849684	4.412677796	6.735864576	4.146969416	1.496198185	1.804071394	3.105614928	4.323409895	0.986898135	5.764920714	1.189763118	2.515364099	5.826634812	1.884420793	1.519231282	3.116534594	0.580808042	4.215946129	0.07139298	8.824312979	1.48243128	6.776397362	0.031959919	12.72926337	3.306615647	2.106110294
TCGA-DK-A2I4	3835	0	6.866859806	5.205830165	6.689904789	6.903760637	5.532290618	6.803701089	0.995240603	4.958986845	2.854419226	2.316845828	8.995745966	3.696705293	2.881606936	2.791950135	1.970995985	3.149081703	3.574709344	0.836610072	4.618153087	0.121086543	7.712262603	2.060128252	6.507465179	0.254952351	11.68069358	4.116822659	3.486523458
TCGA-DK-A2I6	2656	0	5.078510008	3.734676836	2.757077728	6.405838338	4.776454295	5.618385916	0.083661853	0.90223669	6.609196417	0.197243087	5.623689416	1.486013544	1.404980265	1.510447342	0.907930965	0.633406716	3.925259797	0.693872285	2.816433257	0.207673125	7.189409397	0.946428463	4.770909458	0.456486475	12.09137678	2.243349883	1.97283041
TCGA-DK-A3IK	146	1	4.523618716	4.178916737	4.264068709	5.703004831	5.435356519	5.221084649	0.886156269	3.508456071	2.954393151	4.243474397	6.025158969	0.555269825	3.425290245	1.861345617	1.05885664	2.173710297	2.871383422	0.713134082	2.806462834	0.165030236	6.330857028	0.07483914	3.216326631	1.818302268	10.92159852	9.727966639	3.268567253
TCGA-DK-A3IL	413	1	3.479645336	4.759954565	4.112846746	7.096631023	4.958936876	5.192585553	0.609456949	4.70074664	5.6181719	1.33598965	6.651620447	0.427935281	2.592824521	1.381353838	1.99715029	1.032106769	3.956139105	0.518383577	2.91511059	0.179823809	6.15153901	1.294638449	3.808768954	2.595901191	10.95895569	11.58737249	3.18464491
TCGA-DK-A3IM	248	1	3.917513513	1.901030837	5.337300529	7.392447865	5.308908135	2.532222385	1.504477993	2.048071412	4.713920266	4.420951263	4.580775259	0.225782099	1.048050882	4.554702026	0.796822198	2.848763476	3.872946544	0.417312702	3.854423594	0.483358226	7.224411276	0.908778666	4.742878617	0.199845309	12.50509148	1.74989459	2.824478314
TCGA-DK-A3IN	250	1	5.486778001	4.246227724	6.017040697	7.080268063	6.927713062	6.781326058	3.391959856	3.254193514	5.470495976	1.980088901	5.684257997	3.056436504	3.656852935	3.299692979	2.96231781	1.772333875	4.084767136	1.336917819	4.771233877	0.326080917	8.267734449	0.122164248	4.82813606	0.238238573	12.25836014	5.448342344	3.766088075
TCGA-DK-A3IQ	539	1	4.574470484	4.163273211	8.017220407	7.871764782	7.229433333	4.526275578	4.388942427	3.104741925	5.793893749	3.928588537	5.92266797	0.669826662	4.968823764	4.259006681	2.029741669	2.89121883	5.370571957	0.929584611	3.508258238	0.192732885	7.622398233	0.141643274	4.553856217	1.039015942	12.27085916	9.546408925	5.439298862
TCGA-DK-A3IS	1529	0	6.767427513	5.170336254	3.834320848	6.639162089	3.297197422	5.280485805	0.922724242	3.46452373	4.530956548	1.13757782	6.450933062	0.537138602	3.327759438	4.548129159	0.917287427	1.293680734	4.78192736	0.736265375	4.657469728	0.351677856	5.892147244	0.921461138	5.347414958	1.814524082	12.13209299	1.499307612	3.730645891
TCGA-DK-A3IT	648	0	6.225754751	4.498719511	6.174072309	7.87566036	6.093804548	5.410963097	0.299617039	4.536574346	4.153996431	2.254841755	5.822240862	1.470891661	2.698207669	2.563235614	4.176361906	2.081893612	5.301057905	0.705798793	4.460676066	1.207868453	6.780496041	0.287609416	5.316420566	1.656127996	11.57109832	5.135270299	4.145731474
TCGA-DK-A3IU	706	1	5.940796448	5.219861513	6.226389604	7.810652784	5.907443542	4.839346152	1.406833599	5.124884799	5.994160229	3.77356635	9.199563625	0.452087243	4.116661588	2.076661532	1.965487704	3.550204818	2.747026122	0.550942605	5.112156504	0.217596397	7.35616909	0.89660136	5.535298878	0.281722912	11.74626332	13.44683968	3.479772122
TCGA-DK-A3IV	294	1	8.473386231	6.24057826	3.585717271	6.957973822	4.336100806	5.196263474	0.482539255	4.085855375	4.89416132	0.953007497	6.812070218	0.869034086	3.042892846	1.483304207	1.811264581	3.332158805	4.297718542	2.282948389	4.605801715	0.756728891	6.575674872	0.555630675	5.61324632	2.910354972	11.52014472	6.999409615	2.657621444
TCGA-DK-A3WW	633	0	6.347235468	5.380116064	4.176712877	7.174072662	4.111622088	3.58110998	0.030571903	4.072883107	3.00190406	0.581952023	7.604026769	0.165723765	0.752756538	1.573357698	0.440182715	2.734474561	3.959789149	0.916198547	4.671625431	0.050542105	8.07277567	0.82015173	6.151846216	0.016934493	12.67675253	0.571979372	1.680949732
TCGA-DK-A3WX	321	1	5.239846045	4.128016934	6.163236895	8.276501417	6.401370936	2.729461196	1.217655445	3.335907665	3.705225185	1.562893977	4.796022278	2.369418483	2.150390351	0.674759891	1.144903403	1.371195632	2.807618671	0.564693447	4.769904186	0.965276236	7.434482974	0.506374861	6.566627315	0.174552509	12.5059149	3.588303332	2.580776424
TCGA-DK-A3WY	4967	0	5.320485345	6.01806181	4.9774828	5.835883235	5.381489551	6.692325739	0.808364305	5.048026472	3.133702619	2.574134896	6.071350566	1.003352922	3.441671166	3.862632083	2.787815711	4.832615054	3.474461923	1.089734592	6.785181263	0.114714459	6.252635824	1.583900023	4.607572945	1.345336666	12.44030447	3.67138625	3.555394285
TCGA-DK-A3X1	2009	0	5.39585636	3.95891743	3.048295848	3.797916171	4.299502574	5.637875133	0.965121177	4.790672591	3.686863257	1.791184776	4.110667905	0.732056268	1.455319722	1.272183	0.923433426	0.958352738	3.390491755	0.41786589	2.917119432	0.119346773	6.14441272	1.126121675	3.233356045	0.987898197	11.00790914	3.725230914	2.924521687
TCGA-DK-A3X2	547	1	5.622608975	4.954988686	5.228206718	7.718069369	5.146009908	3.618374248	4.767636203	2.326354099	5.510336978	1.59304826	7.074647699	0.537800367	2.954525731	2.074400074	1.270569767	1.256641464	3.414692682	0.205653369	3.215693498	0.869853482	5.326287257	0.44498599	5.448190666	1.171039111	11.93368352	2.925480573	5.074850713
TCGA-DK-A6AV	1952	0	3.403201825	4.477426884	3.343787306	5.829027564	5.63295477	5.946968741	0.679331665	2.46377034	4.850972579	2.805636549	6.771890456	2.635506463	2.600090584	1.965127831	0.751099724	1.181233918	4.905721895	0.429485502	4.30517191	0.546185965	7.385235563	0	5.275409451	2.878330526	11.70456418	7.236729434	1.223068753
TCGA-DK-A6AW	1621	0	6.397126068	4.702162994	2.686247381	7.053929601	2.947871706	0.882903772	0.009841168	0.675314047	4.327729944	2.866379705	6.551460651	0.07041527	2.686627816	3.117924615	0.265594903	1.662836277	4.466268676	1.042850853	2.985722493	0.118307426	6.858255807	0	3.831779099	3.581302687	11.77270751	7.364143129	0.995103378
TCGA-DK-A6B0	2330	0	7.023139252	5.961167676	4.341179092	5.862066655	2.560502797	7.001108811	0.055850211	3.78019295	4.641860043	1.199937262	6.271158522	0.796712379	1.9925652	2.507049656	1.352862739	0.547994579	3.920299702	2.575548948	3.872358705	0.400907778	5.266091447	0.770189646	3.473063695	1.035595277	12.22715352	12.7687361	4.616503156
TCGA-DK-A6B1	2049	0	6.518231373	4.538307473	3.957144531	4.085190237	4.296287307	5.99788181	0.506251611	3.108234007	4.523214415	2.020296431	5.599970913	0.085602485	3.557768652	2.659952586	1.596360531	2.58040793	3.497877954	0.132406132	4.028135844	0.443966253	7.568347732	5.067513239	6.170924266	2.116388072	12.17347575	1.946930567	4.895039925
TCGA-DK-A6B2	477	0	6.412991347	4.646847658	7.351374398	6.72144124	5.206119848	5.678528217	5.082575906	5.942860266	5.154738242	3.546478776	6.181986266	0.800640409	3.586808447	2.460832401	2.460105275	1.995383704	4.133072497	0.756909298	5.092556165	0.372280084	6.670595398	0.639493321	3.77014945	1.870537393	11.31075595	9.308988903	2.94614661
TCGA-DK-A6B5	1542	0	7.08378264	6.575095082	4.833267255	6.553436741	5.088512798	4.671757118	0.777056179	4.035727728	5.304836275	0.499685974	6.069418319	0.209388102	1.929966036	3.899955275	1.933311054	0.98698238	5.110073655	2.833257398	3.735130499	0.52770495	7.515086521	1.564281031	5.82895479	0.68765936	9.89692688	3.336844803	2.091779527
TCGA-DK-A6B6	1115	0	7.498829254	5.384777761	1.782785172	4.052191063	5.060508844	6.629561552	1.331780116	5.92999508	3.257137173	0.640333463	6.710863197	0.993275647	1.69317312	1.105204853	0.921054643	1.552880453	2.106818352	0.917003574	4.759595406	0.32257525	3.519873901	1.009169442	5.724197972	3.35243161	10.92612748	1.20630843	2.192212294
TCGA-DK-AA6L	1163	1	6.313403752	7.115962997	5.595037378	7.464857869	3.81649516	4.376352017	1.05002702	3.970029161	4.468381908	1.156347147	6.957156781	3.875962487	0.677374796	2.997660018	1.920898448	2.157105277	3.987012411	3.112752986	3.616486944	0.612684048	7.237363764	0.644122534	5.353348255	2.525708517	11.8221339	2.609136656	4.48774903
TCGA-DK-AA6M	1582	0	5.71446327	5.136140895	5.079798762	6.034321155	5.051516449	4.733998635	0.113744919	4.169422926	5.168233926	2.091727631	5.222664324	2.279102415	3.134453002	4.468763103	1.797336567	1.639252847	4.075001286	1.4518424	3.810351992	0.251223702	8.766735037	1.472099054	5.534650042	0.243829539	12.42868049	4.315568642	2.48378908
TCGA-DK-AA6P	457	0	7.392661103	4.37507083	3.297205268	5.809141731	4.93583176	6.583354176	1.99970291	4.612090136	4.62798802	1.306121345	3.689596536	1.126048953	3.244449823	1.960982987	0.725090054	0.579279008	3.370685908	1.474011541	3.614381802	0.621404091	2.749940295	0.380985855	4.216144491	3.73656465	11.78217553	3.53104437	3.209814638
TCGA-DK-AA6Q	413	1	5.931566608	3.93723906	5.892399297	7.075362957	3.075971647	7.425920774	0.014519495	3.743622306	3.754499398	2.018161372	5.792920545	0.167608302	2.044470088	3.5502985	1.539592991	3.242181122	4.843722812	0.711128797	5.629310263	1.178186299	6.002290794	0.17327624	8.362372339	0.570607458	11.28144579	2.258763153	3.276828244
TCGA-DK-AA6R	5041	0	7.687229774	3.841951428	4.784548816	8.096944951	5.824301247	5.029094202	2.069577127	3.331084745	5.425639446	0.990232262	7.406343716	0.229748959	1.657317758	1.516874693	0.825987612	0.689237853	3.053120256	1.349940787	3.959233195	1.09501528	7.350534665	1.577718464	5.814356838	0.059627146	13.06091087	2.289930612	2.233323663
TCGA-DK-AA6S	5050	0	4.655732821	5.085621431	6.562306198	6.443614144	5.733598212	4.830815629	2.228553745	5.20310425	3.476724434	1.38127363	6.194570569	1.081469981	4.141667504	1.945816955	0.856870631	1.637390286	4.178116702	1.497457102	2.861658658	0.277105306	6.489708161	1.333649574	4.031832163	1.435735194	11.93365032	5.421744859	3.634856789
TCGA-DK-AA6T	572	0	2.846616434	4.552940912	3.34547815	4.261733943	4.325194238	6.617740591	0.379387213	4.882069523	3.00888535	5.358217111	4.244342448	0.556395185	3.726238181	1.422151405	3.06455487	5.07845085	1.299246429	0.596484479	6.369922505	0.185737684	2.804250717	0.404857104	3.938021799	2.666969151	12.08837344	3.138366401	2.424614129
TCGA-DK-AA6U	578	0	6.924458673	3.691300589	4.253920111	7.039387158	4.852182952	6.7283732	2.114586223	5.367173146	4.6888225	1.981536247	5.68380017	0.314797805	2.715144428	1.116233339	1.657672975	0.727125692	4.775429848	1.10447644	3.022079785	0.432303594	6.607779876	2.395729366	4.852602978	3.421352121	12.47451878	3.769606289	4.452072635
TCGA-DK-AA6W	415	1	3.977047794	3.251873376	4.602196584	5.456297767	5.913610799	2.015654726	3.596551115	1.752665266	7.889238361	4.642381129	3.876170749	2.143724048	4.613676833	1.497018504	2.166161419	2.666595599	5.751086215	0.757441384	3.194735444	0.495679706	4.95608031	0.739990388	4.122435853	2.704586855	13.10740294	5.755003855	5.245208224
TCGA-DK-AA6X	467	0	7.121640685	5.302252675	4.088293275	5.97936629	4.139412598	5.03996875	0.208549272	4.734121165	2.933076532	1.211316094	5.549481299	1.457800326	3.465751389	1.877408409	1.783930585	1.831077177	4.93722061	2.363934301	4.085483549	0.647425712	6.764342593	1.484749667	4.969635646	1.284619551	11.3832449	3.214021481	2.557009852
TCGA-DK-AA71	415	0	6.293425363	5.066910925	5.020885603	5.970570656	3.827525945	5.821849644	0.841787863	4.791416763	4.958615767	1.627005075	7.196927319	2.82246719	4.973984163	2.70367174	1.319553373	0.722019457	5.291122692	1.036262863	3.39587198	0.300114472	4.542813651	1.027521191	4.977207764	1.938628145	12.79133087	7.545536972	4.382367194
TCGA-DK-AA74	1708	0	5.307701	5.174455402	6.204369295	5.502236895	4.841318436	4.090493046	0.757030717	4.682516111	4.464159532	1.795706646	6.687987406	1.356114361	3.595348847	3.401389449	2.141266255	3.059607332	3.944946433	0.738035557	4.133769568	0.094331196	7.718310857	0.822230334	5.151631608	0.251206972	11.90125155	4.885299508	3.859306434
TCGA-DK-AA75	340	1	5.204918733	3.582388933	2.744346324	3.946858551	2.216143381	3.500727644	0.93159111	5.267527721	6.058825267	1.744469007	4.674669447	0.316825208	1.594515631	1.589376096	0.52579612	0.708951072	3.083603642	0.086490988	2.430112724	0.063940416	6.293297196	2.072258696	3.203737772	2.433527615	12.53154668	7.610724637	4.422995477
TCGA-DK-AA76	366	0	8.887754189	3.847637382	3.66505521	6.766998706	5.738664294	5.168111058	1.985790454	3.236701183	4.783656157	1.691628	5.271968173	0.953561614	3.173903656	1.111729584	0.587127673	1.718291958	5.677232777	0.622940918	3.274281361	0.324293776	3.030556402	0.838620347	4.200524307	3.660613362	11.57190691	0.616382432	2.584959409
TCGA-DK-AA77	618	0	7.056532922	5.383278623	4.031147704	6.399217728	5.003083913	5.107183997	1.249871792	5.59153479	4.484181432	1.028752999	7.237936607	0.342857354	5.257900358	2.256001714	1.406620962	1.804290607	4.433893683	1.671473103	3.485120452	0.568744789	6.299971164	0.562073428	6.700539915	1.334694536	12.54134186	4.251500918	4.167608985
TCGA-E5-A2PC	1326	0	5.469827013	4.75985182	5.403112847	7.34011261	3.200154	6.086348172	0.574753315	3.331673304	5.237545921	0.397186199	6.059136157	1.688100034	2.656984547	1.83616936	2.468190678	0.542257116	4.376706286	1.548489677	3.457628277	0.374777408	7.578727199	0.443288103	7.192105059	0.066472487	10.92365569	1.404201513	1.970565893
TCGA-E5-A4TZ	467	1	5.422883647	4.790866958	6.722577593	8.026021288	1.939035801	0.890805876	2.718516639	3.696614433	5.398647732	0.721583034	5.50418014	1.417772712	2.153160474	1.055158749	4.355982273	0.574227175	4.426613086	1.372460851	3.678106916	1.991964697	4.940508183	1.612161438	6.911969249	2.073664815	12.01329211	1.215450108	3.302836527
TCGA-E5-A4U1	1181	0	6.302692583	6.53187018	3.173165987	4.178843232	2.684928611	5.238157099	1.141095869	3.91046456	4.655494207	0.222151333	6.714890435	1.50475689	1.629044952	1.135405579	1.21576163	0.241559819	2.369400152	1.863296206	3.266878875	0.690943066	1.852641623	0.8700344	2.857330194	2.00883059	11.08919951	1.528648914	3.509090319
TCGA-E7-A3X6	904	1	6.863532761	5.878861666	5.236606094	7.65101796	3.886680791	4.728503302	0.508190092	4.173598706	3.833377496	1.738902471	8.110342295	0.890675166	3.688192558	3.922238794	0.835780681	1.138382354	4.426874888	1.285476902	3.7464634	0.628911619	6.739761155	0.133385163	5.542143826	0.753340399	12.4847774	8.216260938	3.260000688
TCGA-E7-A3Y1	163	0	4.806887309	6.121944862	3.255155618	5.23033173	3.407069038	6.172663826	0.474416288	2.887456317	2.501714157	1.673942494	5.244113471	3.46850556	2.872497985	1.375097866	0.276457329	0.848654148	2.223862455	1.940778821	3.102478298	0.431117346	3.284877266	0.597631263	2.558921834	1.535178676	11.49363992	12.95044209	3.102556905
TCGA-E7-A4IJ	674	1	6.183416326	5.23210637	4.107492631	4.223933895	3.781460022	6.711496408	1.740259775	4.586532988	4.863875302	0.932464518	6.311840303	1.479083016	2.684297238	1.602385469	1.702049007	0.807756767	4.732136135	1.117897056	3.330012574	0.148811379	5.2179454	1.724953214	4.328851185	1.15743618	11.55016356	6.784168592	3.706415798
TCGA-E7-A4XJ	68	1	4.650169429	4.627265346	3.508259756	5.733986858	4.027082501	5.657620788	0	4.503176134	4.961567349	1.131680189	5.862177274	3.198997644	3.003800864	1.372139544	0.390682772	2.131327766	3.989720658	2.510989586	4.750523756	0.307338411	6.420922298	0	2.90404375	2.266564771	11.29736925	10.3303323	2.540096165
TCGA-E7-A519	508	0	6.288168971	6.707711238	4.325972188	5.233083767	2.697620762	6.262295987	0.063198086	3.213187357	3.942439503	0.24099026	7.423966192	0.882472572	1.852958587	2.874270086	0.75847959	1.338429246	1.116708086	1.756286754	3.901442056	0.651022323	5.089731506	0.480753746	2.564394068	0.923063283	10.78213637	9.068349296	3.995798712
TCGA-E7-A541	778	1	7.694996241	6.550761392	4.420255979	6.523147228	4.372899594	5.784752613	0.147814853	5.332922058	4.97109069	1.828301453	6.806012374	1.201990116	3.496809288	4.012571473	2.583996839	1.5560875	4.239967608	0.971353678	4.556808189	0.182321268	7.044712571	0.143665256	5.508409672	3.023392926	10.54703343	8.696202577	3.446283414
TCGA-E7-A5KE	17	0	4.267186255	4.999027966	5.000207157	6.175821692	5.302332506	4.75439884	4.582070513	2.93466293	4.250687983	0.73159099	4.883049594	2.508827991	2.91761411	1.572353747	1.051747504	0.35329504	5.892107571	0.768575903	2.567803142	0.538903278	6.004951818	1.717245445	4.604918928	2.448194258	11.4105847	13.28329359	3.319233967
TCGA-E7-A5KF	20	0	7.342824336	5.819070665	4.183884865	6.324197803	3.750444306	7.639346422	2.384058088	4.27570235	4.043523971	0.274763528	6.028958694	2.228844649	1.012997399	1.759858405	1.785256062	0.592057154	3.060300307	1.460191176	3.909382998	1.086818838	4.281340384	0.2664305	4.495429049	3.194736106	12.29736218	0.385620854	4.478857458
TCGA-E7-A677	820	0	6.789290459	5.68417679	5.112926686	6.953291838	5.104531551	5.359142992	0.046103782	7.161585787	5.457687766	1.511990319	5.891867538	1.731303423	3.695389307	2.879644341	1.203639955	2.13969663	5.665761667	2.639919047	5.469678185	0.434439337	8.007673653	2.153245905	5.425713196	2.443552361	12.39999916	9.235993699	4.97849397
TCGA-E7-A678	798	0	5.80009572	6.143664649	4.008553306	5.899644459	3.277324484	6.676122772	0.013976957	3.834700895	3.934391894	0.970771038	6.865132607	3.164762756	1.229671502	2.131074974	0.827016762	1.354975545	3.612498191	3.167951773	3.765989518	0.327980867	3.428698156	0.690750668	3.187381566	0.666930263	12.21759091	12.16738973	3.924251371
TCGA-E7-A6MD	129	0	6.193956289	5.114199338	5.210506181	6.545013531	4.76310065	6.773306492	1.831210734	3.607218039	3.72246968	1.792896785	6.713936922	0.57450798	3.925096389	2.275507893	1.614563882	2.389815448	5.4728546	2.447150258	3.649482558	0.330676791	5.521424109	0.502317078	5.200186029	1.002326045	12.04920197	9.559309197	3.91260135
TCGA-E7-A6ME	731	0	7.427503614	4.515632879	3.980204667	3.66869995	5.029986924	6.037511147	0.402275882	4.818386731	6.016221622	4.570561018	5.334445373	0.924177761	7.250583429	1.938169029	1.642986314	0.800404407	4.243615069	0.722538513	3.769100711	0.337428943	4.745409817	2.492610036	4.825437516	2.352046022	11.77035622	8.191701895	7.536773377
TCGA-E7-A6MF	750	0	4.59241725	5.918124038	5.753008523	8.805660602	4.018439916	3.910886568	0.236860845	4.693507635	3.738276286	1.539202563	6.260413471	2.689722231	2.185949184	2.892822092	1.995138123	2.744672721	5.610288475	5.229880333	4.602633085	2.390799694	4.082068174	0.30679935	4.520135891	2.233977056	11.73905403	1.524425055	4.983401744
TCGA-E7-A7DU	28	0	7.091097302	5.416560176	4.320584208	5.778902217	3.624796843	7.011132488	0.564135357	3.040607923	4.003119034	1.335159717	5.888958296	0.750426283	2.620891969	3.645193731	1.184316311	0.593042504	3.419199968	2.337096976	3.340934754	0.250273396	5.466831267	0.599658757	4.446652682	1.135370864	11.65496748	11.43120028	3.259664042
TCGA-E7-A7DV	37	0	6.433193451	5.33505093	6.037119427	6.90824586	1.58118866	5.866375218	0.132600031	4.722505654	5.750259127	0.504634778	6.082582097	3.455628635	6.369666933	1.104738793	2.511393707	2.109870214	1.494658211	0.26884529	4.31026565	0.02151466	9.853256826	0.203916678	6.101055557	0.162743332	11.99066313	3.474154764	1.085784074
TCGA-E7-A7PW	416	0	4.648119409	5.305065546	2.629952792	3.729746786	4.547648804	6.136588172	0.204599247	4.846880905	5.399781289	0.527933062	4.695610921	1.608880689	1.454429493	0.487120937	2.108642592	1.746085583	2.531858989	0.779348161	2.57231484	0.357078665	4.792586865	2.148202925	3.82055601	1.592638217	11.32574415	10.88285976	3.589080606
TCGA-E7-A7XN	428	0	7.148632483	6.028397734	4.567421506	7.561477538	5.119263582	4.276860633	2.08679161	4.585086463	2.927672347	0.250729883	7.071844994	0.047140668	3.781250543	2.919728812	0.656394548	1.256582632	3.312238741	1.560612029	5.163401268	0.52531447	7.019089403	0.141722594	5.726731343	0.038524275	12.3501331	1.836196654	0.679248632
TCGA-E7-A85H	394	0	6.102050272	4.705202207	3.841287072	6.814282442	4.734674553	6.460703248	1.778261228	6.473326845	5.449173178	1.819205897	5.721794383	0.369104771	2.589863195	2.682796856	1.427392295	1.128112036	2.4338025	0.697907596	2.852593437	0.502125303	5.276600373	1.953018065	4.302430311	1.513914447	11.81585018	4.046574312	4.478393538
TCGA-E7-A8O7	466	0	8.186440131	5.598527838	4.926184338	6.72341238	5.009936916	7.129444171	0.109530228	5.03567219	3.4403901	1.34710707	7.010529443	2.76697036	3.371154202	3.258125273	0.978599473	2.489709544	4.615707193	3.231418557	5.427952751	0.545560985	6.46273699	0.804357429	5.942369402	3.492061911	12.06697606	8.860750855	3.050262849
TCGA-E7-A8O8	13	0	6.530716396	4.699556713	1.994666191	4.42916759	3.586972911	5.498082021	0	2.717139211	4.482137898	0.555491761	5.584893533	0.17823886	1.240937414	1.994242515	1.031652505	1.099371113	2.768069296	2.070936794	2.350153963	0.151716371	3.663260787	0.046779874	2.913597115	1.041577418	10.83572625	10.19075774	2.309718351
TCGA-E7-A97P	437	1	6.3196167	5.513325255	5.057711996	7.018986971	5.488704408	3.940564957	1.461583557	5.72475638	3.191954512	2.338922675	7.989681267	0.264731183	3.879705547	2.33192713	0.867982208	2.796306744	4.524994976	1.543619049	4.304702206	0.561332756	8.32837722	0.787864407	5.577405139	0.062061775	12.65539944	2.823529288	2.702530312
TCGA-E7-A97Q	246	1	4.333034768	5.95443934	6.040857393	6.513676295	4.619455204	6.191230739	4.856778172	3.386790077	5.340902305	2.263260839	6.428707406	0.678079064	3.983974942	3.321745694	2.174928458	2.107581726	4.325772219	2.181547418	3.588663081	0.373999762	7.461877868	1.531574509	4.656644787	3.226384796	10.47832097	12.72608742	4.2347861
TCGA-FD-A3B3	974	1	5.940482379	4.672555992	5.526589489	6.918253746	6.155663118	3.004123873	1.729847977	3.369118454	4.8969841	3.607500468	7.830494933	0.444677999	2.646545539	3.223560696	1.336977031	2.899323069	2.96695479	0.720307017	4.083645882	0.244939626	7.503272899	0.779696455	6.490918015	0.177253425	12.16723377	4.853584057	2.723453426
TCGA-FD-A3B4	510	1	7.465958948	4.205306467	5.934314402	7.709751996	7.439897069	4.234868221	0.850432028	3.561730509	5.059877393	2.159294154	6.34227866	0.663030383	3.322390262	3.985802035	1.656902962	2.84155036	3.001306122	1.224142783	4.851503887	1.300131267	8.693654277	0.156094403	5.912839953	0.244575388	12.10764844	6.058627481	3.278670508
TCGA-FD-A3B5	272	1	5.672031563	3.628182891	6.156789827	9.037004861	4.485279758	4.096846036	2.654474169	2.681205796	4.524018423	0.684313756	6.442469364	0.208859175	2.467174353	1.967548862	1.62601427	0.576298657	3.91195351	1.062534279	2.502689308	0.499519519	7.095801904	0.102117239	6.270536726	0.371014721	12.29193343	4.797837726	2.256938987
TCGA-FD-A3B6	1005	1	6.220015854	4.342037686	4.748350257	7.794841802	2.96946534	5.418249999	0.961897821	3.899186666	5.402467949	0.342757273	5.185467794	0.678696481	2.62669452	1.446666583	2.041251225	1.372678992	3.473487156	0.409206901	4.744432868	0.119815804	8.569933724	2.666182226	7.343890024	0.071737924	11.97640829	2.354108007	1.824345948
TCGA-FD-A3B7	122	1	4.932414566	4.096085623	6.594266723	7.936319416	7.117957124	4.745343707	1.011347378	5.212360507	5.531262443	2.950578877	5.699669709	1.964368747	1.572428911	3.594698323	1.882532172	2.769499977	2.835264732	0.659957525	4.441692857	1.086646283	7.513249903	0.824216053	5.869982931	0.213498867	12.52444885	7.529041416	4.14531018
TCGA-FD-A3B8	384	0	6.026716226	5.453103243	6.767820326	7.763750402	7.57323526	4.497468642	1.513070071	4.78924784	2.738880898	2.928183538	7.255034569	0.94089141	3.266890514	2.805444118	1.608159173	3.544352955	3.352641795	0.786262699	4.756802205	0.249952284	8.355139215	0.750763391	7.436019611	0.50954482	12.26921796	5.970546244	3.775984017
TCGA-FD-A3N5	685	1	6.300142589	4.055148541	4.824377287	8.443484304	5.595605984	5.684657975	0.29955938	2.453430229	3.835950747	0.928623136	7.026918829	2.039292828	2.51791354	1.986009998	1.034525062	1.587609091	2.152752915	0.518148246	3.728325859	1.405744186	7.466195776	1.35892339	5.799454657	0.222781155	11.59676119	2.023489328	1.825419683
TCGA-FD-A3N6	851	0	6.570058249	4.699822074	5.532380358	8.479314984	4.307735731	2.243949597	1.329204562	3.079968915	2.041693659	0.493321519	6.180865348	0.051757329	1.924079467	2.343404491	0.73486178	3.500635089	2.763895929	1.774748236	3.555898155	0.596962819	6.206694157	0.050289664	6.359568287	0.033159675	11.65831087	2.791642599	1.611564587
TCGA-FD-A3NA	1845	0	6.070319558	4.330322795	4.423164479	5.755993296	5.25399983	5.753726689	0.271463528	4.309902278	2.643081814	4.374644078	6.674672504	3.287670644	1.852349937	2.202236757	0.569234011	2.399317678	3.176773564	1.768318071	4.079985532	0.170634945	8.11273902	1.31764588	5.910252598	1.467733212	12.2322295	11.15930712	4.015382707
TCGA-FD-A3SJ	739	1	5.237232204	4.279338717	4.56715028	6.1879958	5.758869841	7.1940529	1.444577722	3.645674322	5.339341167	1.761045758	5.478271412	0.349894128	3.616005491	2.48841535	2.320583718	1.57153704	2.586227189	0.433649469	2.857555267	0.252466398	4.926054686	1.242484844	4.087781395	1.546857958	12.18707492	3.84539543	3.343016916
TCGA-FD-A3SL	712	1	6.291733197	3.9717102	5.463732522	6.410925058	7.060634833	4.923709431	6.161227795	3.032093384	4.863470679	3.80116745	7.490444675	0.144067842	4.60146435	3.680808557	0.936632322	2.63968123	4.387805004	0.134683257	3.207403345	0.038315588	8.170593482	0.183939697	6.473186176	0.825749604	11.45176695	4.63980801	4.197391539
TCGA-FD-A3SM	547	1	3.957646351	4.736495963	6.252241502	7.48668692	4.818996098	4.315009555	1.48608317	4.088097556	4.397872601	1.797665682	4.93594103	1.938064156	2.890979701	3.107728557	2.398116002	2.892372947	5.626266355	0.793249828	2.644092325	0.291609691	7.471256339	0.625971254	4.92590282	0.805503008	12.23900851	4.599628547	3.830515113
TCGA-FD-A3SN	887	0	6.107029977	4.875997995	5.41755618	7.67626005	5.220108619	5.512801945	0.021258145	3.564198086	6.55740577	0.945256208	6.339366795	1.535223072	3.064167626	2.790806906	0.868802861	0.913967695	4.879717741	1.595268864	4.579836486	0.483858071	8.534883534	0.303462426	4.898399462	1.856311245	12.13617584	6.569254413	3.133695923
TCGA-FD-A3SO	168	1	5.472941229	3.851362054	5.660757544	8.188360842	5.989238175	4.940211315	0.389520753	2.332532479	4.339103663	3.594318372	6.065825586	2.757305129	1.581826485	2.440050404	1.528054815	3.645519769	3.882554096	0.137271331	2.912617881	1.025380643	7.505290761	0.276656954	6.842368911	0.213297848	12.32727605	3.839543004	2.810422404
TCGA-FD-A3SP	783	0	5.397752666	5.078657542	7.11219811	7.669372506	6.77566233	4.142145229	3.295526776	5.825659684	4.606790281	4.511534245	7.08674127	1.070792621	3.816031847	4.249363976	2.165807335	3.134590438	2.981300735	0.516918204	4.245314898	0.255448413	7.743044114	1.684786054	5.826837453	0.094269265	12.75483461	5.514743134	4.211548603
TCGA-FD-A3SQ	1423	1	6.773707276	6.050347243	6.533260412	6.988908135	6.750678483	4.913841769	1.004717462	4.805152277	3.610493871	2.839913647	6.222062023	1.768418964	5.553011532	4.095392069	2.201883796	2.781704081	4.281729353	2.031950134	4.243773268	0.963460337	7.431865442	0.137495606	5.02204055	2.848037	11.84676415	6.938929481	5.065476094
TCGA-FD-A3SR	602	1	7.838798001	5.039130368	6.33271318	8.374334973	7.297084833	4.542735341	5.630017744	3.948201888	4.680416764	1.918117828	6.248613441	0.356302753	5.077072379	2.981284455	1.95372758	1.86785481	4.856513734	0.371455287	3.759649934	0.719107995	6.739609607	0.240463265	5.096539247	2.482536064	11.7023711	4.495389513	3.723466378
TCGA-FD-A3SS	391	1	4.441015331	4.211813861	4.367202254	8.309900346	5.720105014	2.05995818	4.558730398	3.185696073	6.44311529	1.123802418	5.963972677	3.063666837	1.239145067	2.776178511	2.343046708	1.614697149	4.705709497	0.556141347	3.511599778	0.509016626	8.083594361	1.438326731	5.030342749	0.504029086	11.83023911	12.82594853	4.578364012
TCGA-FD-A43N	699	0	6.05025741	3.166348055	4.55419336	7.018746839	3.725924714	5.97380664	1.136356281	5.876002539	5.571351317	2.422646339	6.114850149	1.671795	3.584491028	2.811007119	1.42837567	0.961215185	5.022009474	1.303905028	3.433899016	0.229452363	6.458288853	0.457625878	4.152356554	1.738366148	11.68491533	10.38904872	4.632192494
TCGA-FD-A43P	832	0	5.663738215	5.170513026	4.476890801	6.114936486	4.369529264	5.911385645	1.887923119	5.018219456	4.148197842	1.318719553	5.649812925	0.528545711	3.516828107	1.299026122	1.541356708	2.874835195	4.534086143	1.305756247	4.204673718	0.217483628	5.734705441	2.63083748	5.829326434	1.928551618	11.81675865	4.38481295	4.078569778
TCGA-FD-A43S	455	0	5.631956652	6.335313898	5.872967439	5.605784196	4.913416178	5.873311754	0.582561924	4.247282604	3.631626037	1.392676752	6.791651594	1.658251158	4.867830812	3.83379305	2.180689431	3.268202117	3.874377916	1.852899133	4.831888431	0.155406452	6.53745682	0.388929254	5.170069751	1.148520406	11.97186213	5.415712814	4.475540614
TCGA-FD-A43U	636	0	4.489077897	5.965044078	5.654177162	6.035349102	3.948120722	4.760890297	0.358245729	3.524668378	4.856847649	1.357363582	5.269922001	1.639572295	2.001842609	2.189654415	2.907380582	2.665859028	4.322792541	1.41901163	3.917055268	0.076893583	6.158222739	1.074759108	3.194261044	2.336456569	11.30832445	6.027331306	4.929545618
TCGA-FD-A43X	110	0	7.25092109	5.738627442	4.687882168	5.823916193	2.177967357	6.861916334	0.017309411	3.331093485	3.858975446	0.879774968	5.77556574	1.41473259	2.310623152	4.71195346	2.84182969	0.465667806	3.290734315	4.770289229	5.130660419	0.759789063	5.214231081	1.356663872	4.171775735	1.793040705	12.31612247	11.49753971	5.373472122
TCGA-FD-A43Y	474	1	6.678259917	4.010215818	5.994950195	8.018388591	5.864097151	4.512488612	1.616992458	2.930936038	5.026361135	0.830448213	5.299840712	0.154432481	1.441831619	5.170444335	1.164654542	1.721371811	3.724364843	0.655585557	3.549281062	0.729196857	7.867530753	0.322847742	5.755535188	0.178247193	12.19674197	5.159594397	3.079769492
TCGA-FD-A5BR	813	0	4.340378208	5.184983826	4.55331551	6.90281244	5.714918858	5.821329387	0.932349674	3.781402827	5.693391887	2.250985416	6.106197344	1.281561565	3.686492185	2.963193443	1.57304444	2.836596503	3.791724919	1.302770412	3.923974669	0.52227818	7.140114606	0.91195269	5.401712168	2.129993308	12.07282617	12.11593414	3.241370665
TCGA-FD-A5BS	1639	0	5.702986934	5.922992597	5.787317671	4.979268455	5.386344868	4.407605603	1.28991548	4.682522786	3.495411539	3.123696506	6.27784388	0.177783623	3.232893033	2.591355429	1.962215143	2.959637631	3.062706372	1.729148708	4.906535708	0	5.44906951	0.668919288	3.992767804	0.171893909	10.81614555	4.550815236	3.880600339
TCGA-FD-A5BT	328	1	5.537506455	5.552553437	6.86380094	6.795293214	3.55103427	3.425797817	1.079538723	4.020564532	6.134043357	1.736332639	6.066923027	1.626594024	3.462278987	2.222987481	1.760702224	3.728488527	2.472732159	0.428634015	4.283965623	0	8.087027483	1.855926413	3.705400512	0.031284299	11.88925201	12.26632198	4.631051817
TCGA-FD-A5BU	588	0	5.426247828	4.140636597	6.058473159	7.918710799	7.331904284	5.617869568	2.111125254	3.407316984	4.153263705	1.997774183	7.120946854	0.516465163	2.79565949	3.706214499	1.112366559	2.038800073	2.214267703	0.464636627	4.121697586	1.048468229	7.404827514	0	7.201710275	0.075652855	12.50278592	3.396394385	3.051589677
TCGA-FD-A5BV	163	1	5.071292946	4.576595034	3.446425767	6.121165612	5.267283345	4.983528158	2.876226027	2.765319014	4.403936924	1.45081053	6.215759182	1.16106952	4.469351049	4.063811414	1.78245501	1.651924206	5.050313079	1.272100209	4.225968203	0.203653278	6.902806239	1.161815902	5.094335753	1.664719829	11.95139473	10.95839584	2.125021966
TCGA-FD-A5BX	173	1	3.888724038	6.225912269	6.933878963	5.960088496	5.081818087	1.89447194	1.427337438	3.858772592	4.088858851	0.745652987	5.930187271	1.656477818	5.830524593	3.769355686	2.512800862	5.913154986	5.404089795	2.4996867	4.081258816	0.049579633	8.279873404	0.082543442	3.352515362	0.345016656	12.24698342	7.844769319	5.564260063
TCGA-FD-A5BY	251	0	5.946164809	4.924095617	6.639025928	7.437594058	4.171890878	4.167075354	0.929959415	2.855137608	5.724531836	2.047846104	5.822760722	1.809306983	2.525108977	1.833995228	1.772174767	1.611157345	5.510969534	2.018621176	4.221686488	0.671337224	7.612452483	0.288965004	4.139390334	0.751180703	13.11913955	4.25562801	3.58065544
TCGA-FD-A5BZ	835	1	5.50619489	4.870104337	6.817420918	7.463347072	5.974353668	3.84324758	4.299777415	3.386858396	4.349742687	4.187523241	5.046301471	1.779310682	4.045912032	2.610406183	2.27921415	2.174174598	5.322248007	1.731832925	3.574447195	0.594053295	8.257901311	0.559912432	4.836049929	2.548069344	12.42341856	7.416009566	4.833983824
TCGA-FD-A5C0	550	1	4.177006032	4.531552586	4.987107398	7.250127213	5.58941872	3.175060504	0.661834569	5.069336958	3.845498102	1.235856496	7.204310741	1.487495326	3.201184243	1.831079863	1.685377644	2.024550632	5.437548853	0.223389998	3.047074286	0.895190505	6.486470729	1.024582395	5.245558594	1.309174092	12.23786816	3.891102816	2.963126422
TCGA-FD-A5C1	1792	0	6.485131017	4.621302741	4.514618476	5.427817349	3.427190862	4.676282673	0.769754975	5.044700185	3.090859126	1.673770847	6.449436955	1.378754289	1.978377135	2.027564487	1.195955894	1.86195227	3.754690775	0.854564691	3.558661113	0.38447075	8.212043066	1.031208762	6.443735648	0.042286122	12.52030703	5.210704882	2.611376028
TCGA-FD-A62N	82	0	6.439149353	6.113080819	5.621573869	6.538467599	4.585677681	5.114189068	0.421861332	5.376111583	4.106079262	2.539298635	7.640835528	2.385311741	2.801175583	2.647052998	2.537238563	3.116510565	4.179694912	1.036503674	4.975536671	0.145378115	7.670767691	1.696009603	5.042923534	0.080593117	12.11825377	4.560501462	3.033237027
TCGA-FD-A62O	216	1	6.197471601	4.298475349	4.734866078	6.429824722	4.75128776	6.810056585	0.422667071	4.671965823	2.463075274	1.679834982	4.977156749	2.1585262	4.108980547	2.444141878	3.76044774	0.637852508	5.45945741	1.263929134	5.706836965	0.374647873	6.415662082	0.378103338	5.190829459	2.506077415	11.61962568	9.490830113	4.553501012
TCGA-FD-A62P	191	1	6.341077521	4.527678432	5.73587305	6.558645079	7.655408087	4.671461285	1.578496878	6.315040696	4.525174786	1.567550494	5.801507457	1.991603468	2.841800062	1.749759093	2.139173554	2.873062495	4.274623483	1.032284588	3.042726913	0.944489191	7.001829759	0.079925519	6.070786388	1.326771587	11.91794639	8.810803053	3.910650078
TCGA-FD-A62S	406	1	6.79407518	5.049396523	7.117563251	7.110221793	4.858475168	3.508101879	2.594473894	4.562031584	4.22575475	2.744537505	5.256822624	0.7742024	3.846293865	2.193490018	2.293125268	2.40270854	3.600735831	0.885158486	4.372947942	0.865220264	7.931980644	0.490561382	5.376133899	0.261939115	12.19624659	5.893810687	3.766893523
TCGA-FD-A6TA	1912	0	7.161259011	4.748893444	5.981476946	6.912530949	5.496804296	4.041053487	1.031844052	5.527171884	4.063381378	2.793409454	5.752645943	0.841297414	3.673676457	3.428869012	1.836236836	2.227747268	4.182450804	0.602799078	4.258221954	0.257788838	6.287841358	0.730302707	4.877446946	2.40145267	12.40258842	4.962485075	3.31575846
TCGA-FD-A6TB	572	0	7.586771103	5.977113369	6.082626593	6.643878987	5.792002718	4.416559638	0.800637516	4.843560238	3.277286629	1.980921794	5.869507725	1.693678203	3.286253027	3.713145195	3.055542084	3.56439089	5.526271163	0.942530643	4.741704173	0.278631147	6.968263451	0.247560007	5.521621704	1.533911704	12.02937595	5.929476981	3.56499694
TCGA-FD-A6TC	187	0	5.234172522	5.007149083	6.658731359	6.831676674	4.980568497	4.382515626	1.885352743	3.963104863	5.344207907	2.076377572	6.535788238	2.76229781	2.377809455	2.576574012	1.949477826	1.225687795	5.176150703	0.833848307	5.113031845	1.193017469	7.650563826	1.350356544	4.512910842	2.313652443	12.10879253	4.891480894	4.442545886
TCGA-FD-A6TD	386	1	5.749539515	5.058233251	5.481875778	6.293398238	5.090207361	4.671467251	0.155267829	3.441621932	4.728814398	1.368324984	6.470469557	1.554592191	2.283014233	3.124279337	1.369127258	2.102097805	4.111219195	1.363568451	3.918278813	0.370949279	8.312237179	1.10224262	5.551923672	0.372312356	12.06264875	4.271672764	2.712209973
TCGA-FD-A6TE	376	0	4.490239676	4.622834952	3.702543224	6.580642297	5.368064838	6.077209528	0.179098426	4.375067091	5.905746575	0.396869763	6.871047365	0.324204965	1.905385374	2.59957588	2.581794585	2.071589365	3.907821516	0.583918513	3.302389506	0.686967969	5.622375554	1.990119702	4.876007805	1.688895339	11.65531057	2.683407948	5.218667995
TCGA-FD-A6TF	69	1	3.964065258	3.860734254	5.344395374	6.604527625	7.022699361	1.791212358	3.988587012	2.132824107	6.999725671	3.095935255	5.958500931	1.88871553	5.851329068	4.535705018	1.972596258	2.683949992	5.509357669	0.381528233	3.658119671	0.224963194	8.099613306	3.885179974	5.756748745	0.921530971	12.07721504	6.397272828	4.170823174
TCGA-FD-A6TG	93	1	5.842062435	3.961455373	6.435773759	6.849094692	5.906247891	5.69884811	1.230169581	4.522183577	4.036293841	2.372070084	5.98485774	1.664665276	4.072418464	3.158449464	2.275986503	2.331024837	4.934776277	0.780168199	4.633548278	0.428168304	5.005168379	0.162245359	3.85450482	2.510102874	11.38710938	7.263001862	3.894100847
TCGA-FD-A6TH	131	1	5.944242268	3.328995381	5.9072258	9.16648156	7.243748533	5.041413507	0.59253539	4.10479183	6.900581223	2.604849314	4.984779099	0.402577326	4.57493342	6.592772968	2.917747594	3.041907796	3.864759106	0.985907486	4.391300734	0.178195952	7.695986086	2.416042673	5.418634928	0.231615607	12.7317826	13.17552453	4.095611556
TCGA-FD-A6TI	294	1	4.844695734	4.465915233	4.870347142	7.442372729	5.704749001	3.477282705	0.314929582	4.565526219	5.205361422	1.436762152	5.472339107	0.180769667	3.36344049	2.952120728	1.05115578	2.102907109	4.639626106	0.690534806	5.570697171	0.426874687	7.490014267	0	6.713314288	1.407823124	11.84477026	3.014701178	3.322612612
TCGA-FD-A6TK	330	0	6.130744379	4.811274871	5.68198489	7.236130419	6.458260699	6.207046376	1.231880838	3.741370102	4.320162468	2.946400763	6.996707111	0.726504864	3.805797435	3.043073552	1.448235893	1.961224416	2.473353698	0.854442564	5.30437833	0.079219391	8.565115125	0.361982297	5.025816038	0.2166161	12.48028129	5.410898981	3.430750448
TCGA-FJ-A3Z7	945	0	3.299713875	2.643277999	3.453553518	4.491741823	2.799797001	4.921480228	0.632351612	5.154039545	2.132569718	2.193955391	4.927191557	0.5479979	2.546331319	4.445022712	0.525581506	2.880599996	3.698651231	0.116303146	2.067735413	0	5.286608531	1.710847868	4.758230476	2.039891151	10.20409569	3.681244562	2.976462514
TCGA-FJ-A3Z9	385	1	6.573141637	4.381941016	4.462308158	6.44012402	5.26945603	6.675695956	0.023237422	4.604648077	4.498461148	0.485685632	5.930946962	0.268260369	2.332077038	0.828860721	0.652345183	2.072034673	2.326003254	3.944926832	4.241880595	0.521934388	5.816565159	0	2.98193151	0.889592399	12.46723325	12.21725742	2.698808072
TCGA-FJ-A3ZE	324	1	5.183332193	4.934010231	3.979282708	7.596788741	3.202819692	3.986292429	0.026840441	3.38373696	5.498827822	0.660729766	6.104001924	2.103847327	2.269017029	2.117387477	2.741510451	0.315987503	6.917486066	1.111994266	2.406055934	0.651247145	6.087147255	0.52040194	4.739849857	0.687784571	12.18514141	13.37445995	5.480075505
TCGA-FJ-A3ZF	524	0	5.480446574	3.34386689	3.087190903	5.611645043	4.472759313	4.179006767	0.048075619	3.359843129	5.297533372	3.839463984	4.562486566	0.334999572	2.600272563	0.786369848	0.99352119	0.614442513	5.081839325	0.307937647	2.609003839	0.23855132	5.622485423	3.150926067	4.304139875	3.970825289	11.32155928	2.950045529	3.831306176
TCGA-FJ-A871	272	1	3.354341717	4.748645365	5.886408011	7.527220307	4.306819889	3.591420339	0.063251575	4.079873854	7.195756869	2.408912609	3.791622845	0.588232036	4.617770335	1.651991911	3.308643257	3.241932261	3.550982232	1.215620725	1.932176991	0.052840823	9.272067112	0.12993129	4.825025781	0.654865014	12.61141362	3.906497016	5.981328494
TCGA-FT-A3EE	99	1	3.845937808	2.569628539	4.1214478	6.854557464	6.682266356	5.83185665	1.990334539	1.369466037	4.719888897	4.220670194	5.784466548	3.465731264	4.669622657	3.166639531	1.018866572	2.510389991	3.729290596	2.816166869	4.671744515	0.426357115	8.978683642	0	5.800127301	1.88503951	12.21406175	11.95528845	3.188559016
TCGA-FT-A61P	337	0	5.929111116	5.366264791	6.091219499	7.51795072	5.951108046	7.223452194	1.479901551	3.669326686	3.423801482	1.601156516	8.646732775	1.893701484	4.426207886	3.506149539	1.81241551	3.367500891	3.467864694	1.440562669	3.22101128	0.305392581	8.348659709	1.015049279	5.874136756	0.333702671	12.61559047	4.196564291	3.306833247
TCGA-G2-A2EC	696	1	5.08847928	4.477403482	5.339635604	6.728394548	6.573438594	6.200962433	1.647181557	4.319538925	2.043432702	3.364393152	5.521863743	2.55607785	5.615588554	1.872666913	2.585877532	1.901095371	3.64959132	1.387496935	4.856262681	0.692820319	6.41901746	0.597776483	3.982366661	3.240743888	11.50547701	8.129280447	4.251427048
TCGA-G2-A2EF	1884	0	7.666634568	4.49746881	4.084580823	7.350702602	8.655856576	3.582049076	2.381036196	4.051590709	4.30737767	1.306214078	6.549151837	3.535449163	3.461605511	1.774013901	1.341565347	1.453634134	3.66116024	0.825878945	3.808782822	0.047861393	7.25619292	2.083412155	5.42597709	1.753873544	12.80316591	10.75843758	0.593712476
TCGA-G2-A2EJ	1460	0	7.546706067	4.240603123	4.927963981	7.18363774	6.240524135	1.694936344	1.544604393	3.049897615	4.250587307	2.680861558	5.365497038	0.096102535	1.067773965	1.216273562	0.174372602	2.103821987	2.651201974	0.800171498	5.066438235	0.752708209	8.000516554	0.91985574	6.104143061	0.078777869	12.06833888	0.871620909	0.400256329
TCGA-G2-A2EK	485	0	4.917578143	5.147827689	4.308435381	6.454915186	4.40548312	5.330736287	0.334169242	4.904667833	2.379865385	0.447786954	5.545276631	2.345924947	2.978649759	4.009798245	2.052037881	2.1841797	4.587183875	1.862970731	3.256249602	0.728493551	4.38538563	0.383489755	3.997262868	3.308200146	11.50152911	5.372635829	4.312220113
TCGA-G2-A2EL	819	1	4.434697898	2.201248828	3.29376394	3.275241455	3.137795358	0.787431802	0.936153768	1.996974714	5.755321403	1.145301552	2.665687689	0.313099841	1.825152509	4.559378988	0.67510896	0.421905687	3.583427869	0.266941891	3.213438892	0.472601754	3.801596974	2.550472498	4.962275575	0.076294816	11.91816183	1.962190066	3.689666656
TCGA-G2-A2EO	1804	1	6.601542317	4.71522485	4.563725921	5.082958209	4.91666918	4.12082758	1.19997087	3.096826868	2.886676784	1.50377047	6.100252721	1.599630282	5.212206802	2.045014671	1.070885278	1.995586563	4.929047975	0.511696827	2.97931284	0.095325023	7.226800807	0.427725532	5.494041712	0.492793437	12.56753586	4.245344961	3.807874819
TCGA-G2-A2ES	1004	1	7.197027945	4.353135909	5.01071033	7.508403364	4.647407703	1.669697967	3.346456296	3.012303336	2.59534438	0.800760459	4.967627198	0.216098827	2.511712782	2.001626998	0.346241343	3.017469498	1.822936479	1.810192584	4.805701935	0.648875313	6.419307193	0.05084125	6.121453312	0.020208675	12.31060831	3.198110026	2.184846083
TCGA-G2-A3IB	220	1	7.256222106	3.498985079	6.40668364	8.550837561	4.921316712	5.119315152	0.101711718	3.4962857	4.076913269	1.291323713	5.154792188	0.049070153	2.098468473	2.763348703	1.065152565	2.71681603	3.193966978	0.958245728	5.107661938	0.671580825	6.983918663	0.10674913	7.862469693	0.282681675	12.65430365	3.141816298	1.976978543
TCGA-G2-A3IE	612	1	5.542073387	5.381995059	3.401417729	5.295625611	6.354611328	6.374033985	0.040133122	2.701344724	4.486480225	1.62957287	6.387376315	2.387568471	2.985204144	1.578903856	1.123709082	0.455410308	4.375642766	1.879496634	3.135217547	0.163176115	4.0620101	0.714237223	4.300722892	2.821665642	10.65385928	6.220706393	2.727774358
TCGA-G2-A3VY	536	0	5.521013254	4.686393266	5.555091373	5.151403792	5.397015919	5.516570179	0.133873347	2.030492719	4.029682688	1.163966472	6.159983932	0.123638158	2.132152247	1.264691462	3.385954014	0.378164834	4.233128644	1.02663924	3.033383068	0.602167591	6.174092801	1.546935395	6.027660947	4.575739255	11.63253591	1.518327942	3.389535173
TCGA-G2-AA3B	2008	0	5.687132044	4.717748561	1.815719021	4.419966789	3.229872199	5.902750597	2.554405346	5.494977494	2.796467879	0.376411481	7.380492537	0.218416679	2.315663072	0.930022654	0.443608237	1.505517274	1.30489294	0.463769485	4.854380708	0.286007143	5.346537652	1.697160256	5.299997714	1.873255578	11.72997496	0.603618399	1.747151703
TCGA-G2-AA3C	211	1	5.051390492	5.104310831	7.401142886	6.195380116	4.94127919	0.89371606	0.013571274	3.846385639	4.837655289	0.349463745	5.102280285	0.427965095	3.97024082	2.264552158	1.776559994	2.157669392	2.536755488	0.195093652	3.28399829	0.050190537	8.611520268	0.162523087	5.141444139	0.011231971	12.57193198	1.615174803	0.776059079
TCGA-G2-AA3D	2139	0	6.952099981	4.434583948	5.164295436	7.293288979	4.228201955	6.506507847	0.375920769	6.155062856	5.317441856	2.434840536	5.94194843	1.061866102	2.733854851	0.67022002	2.505875906	1.515750338	4.864608545	1.826559598	4.550001171	0.466171254	5.783890059	0.879750348	5.370868681	3.344782016	11.46151629	4.217244403	2.768986728
TCGA-G2-AA3F	893	0	6.347592549	3.070213988	4.297443858	5.446183316	4.760560689	7.695349488	0.037799309	6.986817067	4.385589604	2.816264667	6.386345922	0.522547061	2.558443022	0.914617554	0.929460549	2.262994087	5.73290061	0.468963691	3.175176996	0.281484642	5.660960072	0	4.77986975	3.940333304	11.45051377	8.207068118	4.003009683
TCGA-GC-A3BM	651	1	6.993714145	5.159800537	4.860060452	7.487925223	4.492347741	5.973039796	2.470133732	4.590651493	3.442865683	1.218068077	6.522113255	1.547511166	4.392263196	4.967695888	1.738832491	1.178513313	4.281844127	2.050341231	4.411776576	0.900542847	7.074185559	1.730506725	5.636671681	3.059136886	11.93774906	12.13015804	5.090676077
TCGA-GC-A3I6	630	1	6.898293355	4.832579006	5.742398284	8.347471798	5.148814775	4.448645529	0.816242493	4.425368675	3.135070932	1.282734557	7.624180516	1.232748767	3.402330661	1.752024281	1.190836355	2.650485216	3.713577169	1.349819164	5.283546512	1.20318736	7.439563209	0	5.253794858	0.391038464	11.51582964	4.241980572	2.103061318
TCGA-GC-A3OO	481	0	6.899955404	4.693671421	5.251317292	7.447535488	6.649754175	5.555936937	0.375700836	3.282657078	3.047767707	2.011367213	7.159066899	1.826383174	4.025281422	3.454935273	0.974780831	2.219469645	5.944447013	0.879030315	4.007266885	0.466781326	6.768290416	0	5.492630155	1.655670104	12.17423778	5.440410737	3.407366449
TCGA-GC-A3RB	582	0	8.475154913	4.484153592	3.755520593	6.830176396	5.325518738	8.18635033	2.620939047	4.358598544	6.609669454	1.588354756	5.983371048	3.384308725	3.649909074	4.263272617	2.461755477	2.346698446	4.204876107	1.353901047	4.704222679	0.416013564	5.891499176	0	5.462646753	1.920694707	12.35828166	4.094897207	3.193059811
TCGA-GC-A3RC	484	0	6.74511745	4.015611167	5.281242297	8.19476175	4.959697783	4.786616093	0.071614828	3.366775336	4.189122005	1.023690945	6.154505945	0.755923974	0.959103991	1.6283505	1.231901243	1.091637785	1.630825559	0.333307986	4.332347966	1.255406469	6.636132428	1.08654784	5.330121396	0.049730344	11.85942823	2.458753873	1.072407822
TCGA-GC-A3RD	428	0	5.026038303	5.153652537	5.040998333	6.840911884	6.332033391	6.568451783	1.446573839	3.877105844	4.610098863	0.571668982	5.886617602	1.406384349	1.176490563	2.20828879	2.388828663	0.575974079	3.836849538	2.501279119	2.818883852	0.315262458	5.857061821	1.242576864	5.623151306	2.121294471	11.20229001	12.28775351	3.220445426
TCGA-GC-A3WC	540	0	5.837694651	4.967250531	5.98990437	7.152061086	3.784838093	3.739620128	1.893542875	3.941757237	3.426342844	1.833672266	7.382724012	0.932539072	3.329942124	2.712117517	1.23329327	2.879519573	4.070325952	0.815012025	4.632427212	0.776746559	5.208786615	0.199245269	8.582811105	0.255974	11.65461488	4.808866243	2.667511269
TCGA-GC-A3YS	758	0	4.729861552	4.741594657	5.55716089	6.344075495	5.967536237	2.450505867	1.688139762	3.536367371	4.241684125	1.754136816	6.407582951	3.356719312	2.658084407	3.235485158	1.370512734	2.754725528	4.807198903	0.906189004	3.766115097	0.526836934	7.731409394	1.596693173	5.477680788	0.056318164	11.81908847	5.186408177	3.692597818
TCGA-GC-A4ZW	15	0	3.063962515	4.792618706	2.066076727	3.091515818	4.557900641	3.626062443	0.059257277	2.693686622	8.472011539	1.024004217	5.868959625	0.848044078	7.669242733	7.67625842	0.652128501	0.674859938	4.934757977	0.635205068	1.104670836	0.320391597	7.103798232	3.533572618	6.664624586	0.154050866	12.61027358	2.385713381	4.084180825
TCGA-GD-A2C5	812	0	5.960759638	5.24264876	4.521082316	6.64556496	5.507086547	4.916343531	2.242418988	4.302068389	3.611097667	2.043869297	5.79241778	0.477534511	3.498419068	1.530960725	1.207464196	2.10165087	3.843323846	0.743235138	2.576300352	0.470162045	5.847071015	1.303970074	5.332025545	1.186406814	11.19279304	5.570869306	2.742935375
TCGA-GD-A3OP	64	0	6.111484641	5.447246228	5.427466924	7.010134491	6.098990228	5.538598405	0.967660241	3.724845126	3.12268614	2.099375071	6.179337728	1.048267746	4.793207301	4.127756023	3.246184085	1.942938256	3.987156575	1.76708715	4.085407905	0.681053741	6.416787715	1.411190369	5.755884656	2.47846786	11.48342472	5.023755097	3.229215809
TCGA-GD-A3OQ	95	0	6.513654979	4.870356048	5.289805237	8.348471568	5.075359358	7.116493291	0.072787264	4.79604738	3.53438977	1.873285755	6.077116855	1.032213852	4.985744043	0.897332043	0.653566205	1.543494223	5.281300221	1.025047557	4.718873259	1.241760736	7.864960301	0.166602955	6.701621711	1.413349855	12.56457229	10.6248235	2.188845463
TCGA-GD-A3OS	638	0	5.225679629	5.256533761	7.515051691	7.068024484	6.301988391	1.579406559	0.280949261	3.890334548	6.036399058	1.485011038	4.628964054	0.809936833	2.757971254	4.546303624	4.064023236	2.907720084	4.359699205	3.568565161	3.45294648	0.377526728	7.489563568	0.4316218	6.042219628	0.616708002	11.41236395	9.255949279	6.307359745
TCGA-GD-A6C6	67	0	5.977685054	5.094983019	3.56636444	3.949926483	1.955049832	6.226804831	0.573919829	2.62702386	6.216743746	0.061561675	5.823349331	1.178442538	1.037718979	0.630846031	0.477894386	2.370128427	2.586577217	1.113926217	2.603988264	0.153955743	3.671178757	0.692783578	1.262777195	0.144916651	11.29515842	1.734209803	4.578348887
TCGA-GD-A76B	224	1	4.661794935	4.009195529	4.13933441	4.834582441	4.008811084	4.471425661	0.665565757	5.868846962	3.55951868	2.679458061	6.745451751	0.163580481	2.340267663	2.129349097	1.168404349	1.242621028	3.688738809	0.238535717	3.156417659	0.178712741	6.014191408	0.874089806	4.993459604	1.682473873	12.10239977	2.676456665	3.114894554
TCGA-GU-A42P	332	1	5.041580864	5.071988832	5.097364195	6.610245026	3.933684787	4.721767095	1.998408089	2.730241132	5.240142588	1.681703676	6.273810848	0.222764613	3.534920427	2.55595211	2.393584659	2.639842846	5.086392155	1.222781406	3.695651815	0.687637659	7.339556311	0.642425748	4.615861324	2.431285122	12.10180051	3.115303141	4.02604193
TCGA-GU-A42Q	344	1	2.655914392	2.604377779	7.511222152	7.866739107	4.37025203	5.036543367	2.508366471	0.54742036	3.652404782	1.609809126	4.289412243	0.182936711	2.140211364	2.964949529	2.003619949	3.296635361	4.325982137	0.840960273	5.004771393	1.111499238	6.874546422	0.433077687	7.624989371	0.088287068	11.80956568	2.162888546	2.815605319
TCGA-GU-A42R	577	1	6.458145855	4.337166889	5.207420733	6.669232111	4.078430484	6.028408746	2.477309336	1.653503938	3.703088075	2.067811227	5.421512671	1.552365311	4.577078716	4.666388189	1.960322474	0.699500533	4.582722117	2.966539402	5.167253586	0.462563117	4.46801747	1.866953566	5.16581849	2.966497271	12.13345823	10.97819495	3.317978357
TCGA-GU-A762	232	1	7.119509304	5.443501072	5.112799234	6.830017193	4.346511759	5.404064967	0.536166872	3.949162065	4.618415135	1.17701437	6.295147405	0.326509403	2.121915563	2.286197049	1.477691896	2.389342335	2.790779078	0.652068083	4.63374105	0.543217731	8.10631718	1.107709664	3.899187923	0.03595549	11.83300864	3.436484911	2.575341292
TCGA-GU-A763	997	0	6.675050371	5.938155761	2.095594412	4.290339964	4.407899937	6.496437136	0.006904814	4.142265534	3.581053353	0.369794982	5.942804919	1.939552521	0.462028775	1.291957461	0.25841908	0.294029921	3.358620501	2.404821462	3.222985103	0.323752052	3.758808911	0.999075146	4.422770155	0.182552079	11.91044663	11.63200396	4.429031953
TCGA-GU-A764	610	0	4.753007892	4.4764863	4.531340439	5.909667232	5.854555464	3.119779037	0.669316428	3.528965411	5.33255532	2.919401872	6.042933872	3.295062983	2.013118389	4.65768407	1.016509938	2.789478978	3.413307052	1.311174194	3.393131436	0.23237249	8.970289805	3.54979647	5.669702838	0.258547751	12.104042	4.397192966	3.804383077
TCGA-GU-A766	480	0	8.148187634	5.298854343	3.863347223	5.523319275	3.234660303	5.129819933	1.476301151	5.750607218	4.015119442	0.429919258	6.276033945	0.307545371	2.097626812	1.98621745	0.681945312	2.778107044	3.183264317	0.615501925	4.509045027	0.252153902	7.783973058	1.669745765	5.752522743	0.062118482	12.16583426	1.976268868	2.038510533
TCGA-GU-A767	144	1	7.619876777	5.107159875	4.360681197	5.763062033	4.386044851	5.485101746	0.447967673	5.713702391	4.401133324	2.930833144	6.6997162	0.497322972	3.296255601	2.679737335	0.944445109	1.40963329	3.400605644	0.839942677	3.296145007	0.06291066	4.150309478	0.92658259	4.27433429	1.391563147	11.81513304	7.824852029	3.861498868
TCGA-GU-AATO	324	1	4.850072924	4.799786569	4.383284791	4.703967388	5.200875702	3.908248157	0.185998476	3.603585923	4.369560843	1.899937066	6.56152716	0.541527897	2.456599221	3.089297639	2.277151088	1.38881209	6.443980299	2.582827519	2.840722807	0.056095119	8.04024004	1.902145254	4.210408189	1.384382735	12.20401338	2.676340519	3.956226236
TCGA-GU-AATP	1003	0	7.622129807	4.536339221	5.262034187	5.194537476	4.512874861	5.840248018	1.057353902	3.786441559	4.44273552	2.473238135	5.368438057	1.543964392	3.898176736	2.494768257	1.120717622	1.413186336	5.095189721	1.68186519	3.017654731	0.160116532	7.404606693	1.728076402	4.183480894	3.065215955	12.03023618	7.701184069	4.742938654
TCGA-GU-AATQ	213	1	4.691336431	4.78758553	5.787284328	7.484559468	4.325284944	4.999500841	1.150839842	3.461044142	4.606290008	0.437147862	5.138153208	0.119964193	3.264112592	4.045090813	1.19043651	3.121639285	5.219058879	2.987995627	3.364863201	0.561873112	6.168821008	1.170605347	5.881848027	0.105266759	11.86219649	2.16081549	3.519126438
TCGA-GV-A3JV	434	1	7.306843295	5.382737044	4.268300577	6.629834047	5.549044206	6.016807864	0.364578376	5.942135696	4.830054487	2.030312032	6.923175213	2.010817824	3.617957212	3.041644941	1.237843479	2.214087668	2.260242707	0.51670595	6.039498426	0.166136605	8.042433725	1.159173361	4.276956689	2.025662095	12.38661472	8.891104076	3.257103413
TCGA-GV-A3JW	649	0	7.861537334	5.01688082	3.908042285	7.139087306	5.894322604	6.445245664	2.315542126	4.548808073	4.340340273	2.051247434	7.376789047	0.243212932	3.268347409	1.227964144	0.507434565	1.151749215	2.416955967	0.520372492	2.753964175	0.406867259	3.80241711	0.286265991	5.397604238	3.181938619	11.90310736	3.539854616	2.958888951
TCGA-GV-A3JX	581	0	7.467399116	4.907626154	4.474532411	5.708053955	4.336894565	5.5253325	0.158503571	3.974303526	6.252705684	1.241730039	5.73132861	1.70181321	2.841907862	4.890040429	2.662561553	1.941846159	5.295671503	0.92993028	2.975196117	0.384328338	6.860329829	2.122481164	5.557007416	1.490299797	11.90860134	7.443032525	4.355964174
TCGA-GV-A3JZ	603	0	6.856725204	3.395189093	4.55734928	4.775871528	4.28748953	5.67412648	3.409285379	5.97450765	5.66402005	2.177348708	6.150475565	1.805948875	4.496243084	2.931631966	2.947126026	1.623039667	5.057761938	0.934060853	2.536412606	0.137342626	6.117756243	3.895023982	4.006191727	1.729135726	12.61413106	6.90789587	3.484712957
TCGA-GV-A3QF	617	1	6.037269924	4.323557003	4.563142458	6.527328004	3.469983119	5.821772774	0.610777637	5.439445975	5.308348765	0.339076491	7.540104093	0.406274199	1.461149639	1.043349918	0.71244415	0.510831429	4.828426312	0.849227307	2.492633276	0.132933411	5.594155012	0.122561902	3.988836212	2.557679867	12.10593694	1.159620077	3.763602338
TCGA-GV-A3QH	258	1	9.85723547	4.815561904	5.207482021	6.001908556	5.144080805	6.469682329	4.275211422	0.514758079	5.545535932	3.791176389	7.637768417	0.412105842	2.652610544	1.818192328	1.243961142	1.94170899	4.876949367	2.537202438	2.921376494	0.579642875	6.519901571	1.701330137	4.96508893	3.552608526	12.45680381	6.595637298	4.72228369
TCGA-GV-A3QI	1110	0	7.860460463	4.093523028	2.922043008	5.613193797	6.325517532	6.729941695	1.082184389	4.608387595	4.746310177	0.885040653	5.696753717	2.034829344	3.756069002	4.396568206	2.676525436	3.010830631	4.460179984	0.282285417	4.888373952	0.822776607	3.426000945	4.047657044	4.664719548	2.869846736	11.1499575	1.575272015	5.296645604
TCGA-GV-A40E	261	1	6.628471487	4.637090406	5.250751881	6.50369419	5.15791309	5.699216868	1.944862939	5.581306812	4.643324108	0.630583544	5.10228493	3.171660695	2.386147335	5.849876776	0.688029481	0.929745799	3.600949669	1.877071342	3.739981575	0.347471766	9.168837104	2.75125125	6.576634417	0.418665885	12.26771651	10.06974354	2.86026888
TCGA-GV-A40G	580	0	6.818206422	5.574305699	3.058942193	4.619714116	4.131296474	2.612586521	0.431541517	4.511603556	5.519034479	1.504330621	6.729575769	2.77829202	2.027858569	3.143654999	1.172544819	1.365016856	5.776992744	0.199606606	2.728608281	0.275502609	7.066587569	1.405803426	4.55369086	2.802857241	12.00545533	3.447369308	4.194889509
TCGA-GV-A6ZA	691	0	7.298808242	5.328284833	3.16357608	5.166780837	4.697574866	6.820012761	0.223308468	5.254059907	5.465759757	0.744551739	5.795646756	0.968949042	2.304221059	1.538399174	0.994257222	0.748003128	5.173449689	1.080738734	3.060942274	0.229795258	6.126659667	0.755941051	4.528596114	1.679416626	11.23141201	1.698200232	3.741193112
TCGA-H4-A2HO	46	0	5.126977783	4.06896423	4.596990908	5.348844925	4.21715479	5.379167914	1.035794928	2.060037562	3.930177113	2.314937247	6.085992923	0.043537835	3.030134152	2.603974014	1.070403541	1.779120886	4.489523129	0.470298166	4.108748733	0.098512296	6.112801331	0.162231081	3.849902004	1.436058957	11.39926677	2.254117752	3.619944938
TCGA-H4-A2HQ	590	0	8.008874947	5.072008743	5.563276973	7.18983313	4.013186366	6.094043226	2.271860941	3.157400599	5.645001641	0.920395921	6.088876229	0.519739842	3.595059962	2.781810895	2.377209075	2.104331589	4.38071578	3.387126847	4.080361331	0.445417973	4.822259208	1.835895718	5.745357135	1.718470231	12.60139935	3.49972282	4.263323656
TCGA-HQ-A2OE	1174	0	5.051994087	3.711854144	5.116534364	6.46094111	2.423566532	3.839352913	0.097312649	3.50011176	3.829193043	1.503206131	6.003685832	2.132370308	1.523434079	2.617917541	0.661028062	1.009549059	6.140472101	0.172106158	4.26489602	0.702471681	5.509893443	0.977029856	5.137529851	2.323273765	12.34721068	1.542543795	2.797546692
TCGA-HQ-A2OF	1947	0	5.793522811	5.262547237	7.134023439	5.549186698	5.325983012	5.387422983	2.304893749	2.035868732	1.77966849	1.08299491	4.882275392	2.171756068	4.561858238	2.50752315	0.279387832	0.570510863	6.173608966	0.111114454	5.031177638	0.78924172	6.009010673	1.167431337	5.621210171	0.725448289	12.14911205	8.801503762	4.334877356
TCGA-HQ-A5ND	274	1	5.079763582	4.961512686	5.359435369	7.805246779	5.555320509	6.029562355	2.289235447	3.874610217	4.718704689	0.429231887	5.049423844	1.409695254	5.300123274	1.787239524	0.565819084	1.87019154	3.100007112	0.229108079	3.111171807	0.755798878	7.841712492	1.25795931	6.945082119	0.175320676	12.61565221	1.686660948	2.747619978
TCGA-HQ-A5NE	370	1	7.471167146	4.809637339	5.115161673	7.305389372	6.4689416	6.474299856	1.125806751	3.970806565	4.439215302	2.655572054	6.058605152	1.029388491	2.013171592	4.102507331	2.167125207	2.707147327	3.227795793	1.80421845	3.907935855	1.353652452	8.482787284	1.951743991	6.586275192	0.566871895	12.25454778	3.680156691	2.922393826
TCGA-K4-A3WS	761	0	6.352382045	4.95637549	6.248092954	6.444253464	6.500067677	5.275325082	2.452830437	3.889797366	4.451576265	3.128489191	6.634142884	2.047711072	3.9127179	2.981604981	2.344950361	2.783167884	5.119327288	0.883543436	3.466769434	0.373062174	6.576639732	0.803625812	4.705978513	1.655334598	11.77651657	6.769752636	4.180572733
TCGA-K4-A3WV	646	0	6.631699552	5.748989335	5.821043831	6.503482316	7.040177211	5.559656034	2.876482953	5.351083847	6.515359657	0.972009621	6.791396244	0.459958873	1.226270954	3.15090847	3.426557263	3.591520759	5.444384276	1.389037728	2.647853916	0.87883142	6.997730871	1.465407784	5.272368992	0.436772273	12.48025128	2.783785405	4.448522845
TCGA-K4-A4AC	278	1	5.743534537	4.145354654	3.626462648	7.742292074	6.959381579	3.705340742	1.618827139	2.520403212	5.157708283	0.737603348	7.292659752	1.945390668	1.767465089	1.57200281	1.099223241	0.756684722	1.367591095	0.081392433	3.989301945	0.434239694	6.625845059	0.281050527	6.171214607	0.020196246	11.74596794	1.565318665	1.484944902
TCGA-K4-A54R	842	0	6.989331456	5.452511073	5.795950682	6.621639096	4.906249019	5.914536123	1.706089669	6.739840897	4.579369217	0.433383765	7.97188258	1.768959246	1.626144264	1.953988445	2.341185447	2.890647507	5.294365325	0.909825161	3.585752578	0.705641589	6.588918802	1.888453004	5.410823679	1.124892747	12.73050442	10.04912934	5.470730603
TCGA-K4-A5RH	276	0	5.218182015	5.17988036	5.816508633	6.438065357	7.485687421	4.704587022	0.154329846	5.225105759	3.387224795	1.5875891	7.379870924	0.972753324	1.942537617	4.572082396	2.67249946	2.957397334	5.467830603	0.692986138	4.424680152	0.049968378	8.351097918	0.439482204	5.527803686	0.237507074	12.24854504	2.729011995	6.442274668
TCGA-K4-A5RI	356	1	5.15817417	4.994584352	5.940781567	5.898075817	5.795810063	6.212553227	1.005574169	3.662087094	4.264821255	1.563632813	5.19032683	0.285768491	3.887169153	3.308148094	1.106763351	2.034568903	4.679744095	1.047606257	3.647491422	0.521979099	5.37148146	0.632843347	7.446785948	0.235323735	12.18355656	3.697242779	3.083525782
TCGA-K4-A5RJ	539	0	5.593519179	5.989953035	7.195946307	6.092652436	4.991415715	4.498404135	0.22812072	5.167083273	6.465842936	0.04411375	6.757869498	0.283729656	2.959864234	5.611777753	2.090553804	2.721842349	3.369833255	1.065954575	4.582473398	0.038065597	4.826364062	0.345016618	5.621992758	1.087097187	10.9901832	2.345259426	4.935455107
TCGA-K4-A6FZ	55	0	7.511864209	5.315978982	4.698092473	7.054203768	4.751852626	6.516120715	0.530117073	3.885062376	3.669254722	1.356026058	7.06238943	0.649620125	2.120553622	3.153796167	1.86494035	2.390265569	3.799854003	2.160504872	4.374437643	0.69322324	8.048371469	0.990104805	7.065651939	1.160979192	12.25069326	3.184543646	2.258022683
TCGA-K4-A6MB	469	0	5.028016633	5.03649259	6.024135946	7.573337292	5.470354827	6.254346225	1.110930835	4.188589894	5.110082697	2.985989177	6.417425918	1.483317446	5.146602393	2.480597207	1.595509869	2.595019686	5.013624097	1.388762633	2.748939125	0.629721376	6.305159492	0.327954905	4.625079765	2.785400367	12.1542133	12.77877002	4.178307528
TCGA-K4-A83P	495	0	5.674364293	5.081390871	6.025873692	6.132809611	5.483220496	6.089272334	1.466230968	5.425110626	2.17184519	3.739376126	5.457418479	0.657517862	5.050068637	3.712653883	2.744213955	3.881243571	3.567502961	1.201934284	4.916670123	0.072259012	6.556339327	0.245322586	6.205891016	1.420404148	11.45746988	6.028141031	4.045758926
TCGA-K4-AAQO	359	0	5.038705674	4.595461606	5.541768626	7.757344741	6.021838407	6.058410412	1.868739585	3.490958696	4.503797357	1.606823177	6.626624049	0.476676652	5.174456382	2.861743114	1.477720363	1.926946614	4.353249565	1.417975049	3.539378212	0.42828283	4.711761807	0.695678448	4.702036455	2.017851615	11.35232887	12.3671642	4.694272783
TCGA-KQ-A41N	1604	0	5.194710066	3.192564743	3.920396474	6.346185781	3.555798243	5.12102853	1.290588564	1.968817816	4.741122809	0.406280921	4.39364492	2.548606979	1.841135356	1.476355707	1.330735308	0.583602548	2.085093648	0.434785859	1.51588528	0.207619031	8.147778016	0.15278949	3.276253184	0.397593387	11.25547798	10.55318121	2.348766365
TCGA-KQ-A41O	1538	0	4.908876713	5.125185369	3.830513122	5.779703233	3.250842475	3.647351689	1.480097132	2.945438699	3.011030774	0.453543012	5.73017275	2.567621036	1.159930534	3.214949941	1.703538473	0.140023254	3.534086244	1.831330306	2.918983922	0.29937347	6.16415372	0.818332833	4.140994355	1.678766747	11.30262972	1.668008296	4.535588291
TCGA-KQ-A41P	1094	0	5.909461846	5.298900642	4.462677619	5.621434224	4.500983534	6.045588233	0.229568246	4.472296954	4.694971008	1.455275127	5.454149248	0.393863543	2.989095628	2.675297177	1.801582832	1.134261913	4.13942066	3.217579667	4.577257605	0.1715198	4.873245812	0.292923037	3.533162464	4.965049187	10.91920287	6.990574899	4.031733455
TCGA-KQ-A41Q	361	0	6.411183151	5.331341009	3.611161842	5.215313681	4.424107708	4.349023513	0.187380447	5.454090268	6.009803913	1.463118843	5.782156414	0.506727905	0.548223647	1.271613495	0.614125456	0.820326048	4.136875393	0.069983302	3.168259651	0.419241299	6.393220867	1.801831968	3.630828053	2.098916189	11.90524945	10.04386747	3.748015341
TCGA-KQ-A41R	1350	0	6.65159326	3.09730121	1.375843452	5.205898963	3.663276626	6.081896698	1.497704601	3.505648672	3.711366508	1.01234843	6.256555872	1.75418014	2.991973364	0.737115623	0.298872533	0.823107867	2.18038184	0.229577068	2.987531612	0.081874492	6.593741595	0.987982527	3.872409509	2.34304674	10.68280979	2.455244246	3.286095839
TCGA-KQ-A41S	35	0	4.757533854	4.699800109	5.822994854	6.485199335	6.533952047	5.692539958	0.840345672	2.342126386	4.872358348	2.705819268	4.955209949	0.569502257	5.385323181	4.429107737	1.838249921	2.474195353	5.177720991	1.153345507	2.97112998	0.216358979	6.728055049	0.113363288	5.50746361	1.423552867	11.76997282	6.605025118	4.644190538
TCGA-LC-A66R	466	0	5.681735855	4.440560914	3.968823051	6.175852133	5.133548559	4.383138748	2.090112483	4.736916503	3.731808252	5.369868822	6.285671872	0.560504473	1.430108927	3.498161982	1.078223914	1.37963974	3.552768446	0.808686919	3.111078293	0.342774696	6.363131534	2.423900208	5.736864156	0.161462901	12.45771991	2.628361849	2.303205806
TCGA-LT-A5Z6	474	0	5.155017089	4.992191993	3.561787295	5.877643989	4.165686571	4.340864747	0.034142023	5.290444958	5.646708311	1.213825062	4.963886137	2.740783158	0.928901267	1.003097307	0.740656343	1.758979483	3.851021794	0.816361815	3.959176077	0.297761613	4.71411747	2.025644935	5.897975481	3.564698475	10.68851504	1.275054703	5.209990341
TCGA-LT-A8JT	641	0	5.544180788	5.476795763	4.597359764	6.619920214	5.541281409	6.420312695	0.082742334	4.518572863	2.840723409	1.185469697	6.720043822	1.136349249	3.106850153	2.226590896	1.632630123	0.603097051	3.903271301	1.662658026	3.746785778	0.426471122	5.984574504	0.058489432	5.26470814	2.515697669	11.72828553	10.65287444	3.327014876
TCGA-MV-A51V	410	0	6.959389673	4.594905713	3.702049418	5.714909944	4.571006983	5.393940975	0.873038001	3.058470063	4.186469999	1.797422366	5.259603318	0.38674433	2.875818088	2.97721551	0.714464623	2.509196536	4.429363504	0.295707381	2.97699978	0.278820339	7.52378474	1.118265552	5.589995202	1.985228388	12.27942446	3.580213314	4.089150925
TCGA-PQ-A6FI	372	0	6.731175885	3.878368423	5.217788132	7.397711659	4.86610183	3.243762997	1.169238146	3.395105039	3.685102833	0.93014959	4.939244116	0.06999099	2.261500458	2.245916088	0.400394808	2.123777169	1.932366256	0.585194998	4.713102916	0.384888919	6.820372661	0.728182612	5.615323581	0.078187269	12.76721738	2.924352817	1.978945441
TCGA-PQ-A6FN	507	0	5.578678129	4.715363676	3.809435165	6.020088372	5.285294882	2.671124493	0.245974428	2.553649288	6.024729462	1.745193215	4.426516347	2.009218399	2.236755916	1.81971152	1.897483708	2.133578653	1.627095464	1.161567694	2.830664897	0.211947147	6.680781022	0.713377856	4.462114974	0.461871189	12.36841108	8.190608419	2.37515854
TCGA-R3-A69X	433	0	5.846237791	4.858802568	5.769339637	7.879398266	5.572337621	6.465070332	1.318688917	3.695696105	4.693217835	1.88167824	5.878731429	1.77685772	4.449837899	3.114954274	1.863254203	2.24937124	5.201872249	1.083968032	4.020431725	1.038865475	8.454124808	0.386705597	5.121858425	2.616181163	11.63655078	4.682277209	3.411765135
TCGA-S5-A6DX	56	1	5.413009766	5.507417572	3.946068766	5.703863376	3.651409646	3.90291701	0.17518089	4.405547901	4.763285892	1.510271316	6.125055492	1.057314695	2.840584943	2.193286968	1.131886956	2.301973282	3.350261411	0.657098688	2.751042714	0.028780857	5.339729866	0.327126279	2.663171225	0.837856166	11.67906832	4.110611204	3.650410214
TCGA-S5-AA26	503	0	5.469594116	5.328044435	3.279848343	5.784595004	2.809273458	4.965420426	0.085147104	4.293913403	3.940391729	0.636089737	5.904394195	2.978702956	3.172646211	1.941478662	0.616068545	1.342895596	2.670786992	3.866609095	4.126806547	0.583829602	4.179987345	0	4.081694572	1.901659539	11.14488273	2.819640129	4.110124498
TCGA-SY-A9G0	1008	1	3.207700065	4.791564882	6.36929852	7.95583208	7.091895842	6.216634506	1.182364221	4.301254857	3.762819857	3.480893034	6.732666072	2.182470794	5.167838105	4.619162124	1.95746604	3.591769619	4.951090646	1.863589106	4.296020499	0.24165631	6.801142963	0.942087516	6.49921597	2.149722613	11.66010855	11.37466984	4.815728068
TCGA-SY-A9G5	1186	0	6.485982968	5.773729818	5.524110397	6.384116059	4.420495607	3.169683678	1.954909224	6.441376495	3.997755535	1.583823645	7.743344858	1.665142859	1.595394838	1.742015539	1.384495946	2.722867344	3.864428379	2.756920846	4.257688246	0.718128233	8.142593433	0.59571688	5.496675798	0.25419771	13.00135199	6.092780848	3.730640646
TCGA-UY-A78K	536	1	7.331433301	5.293110697	3.197952015	5.989891314	4.949619491	5.153090309	1.072204098	5.25531383	6.418434756	1.713069328	6.294244457	0.33650628	2.982885845	1.4477562	1.127568586	2.479935108	4.30533344	0.753273949	3.885807013	0.114285181	7.316207223	1.681462188	4.558586568	3.128034992	12.06264714	2.99066946	4.925527583
TCGA-UY-A78L	1127	0	4.817038722	2.849918785	4.08345031	6.465896053	4.935323755	5.677398351	0.302946728	1.214829067	3.737305641	1.993320108	4.156336395	2.405249647	1.544466817	4.782989133	0.339588802	1.085283375	3.046270355	0.988739239	3.528239002	0.377441239	7.812012663	2.109866665	5.961699557	0.24314091	12.43315422	2.784719607	3.90504616
TCGA-UY-A78M	690	1	3.829663632	4.975499473	4.61884263	6.061203839	3.808974315	7.336544314	0.458534031	2.949633734	6.940596676	2.26811846	5.663942226	1.521844027	1.597321777	2.998829424	1.054899383	0.830363857	3.87050806	0.760234036	4.141481111	0.170089303	6.263243109	0.22476492	3.597086733	1.853332123	12.19321077	5.890555068	3.408627549
TCGA-UY-A78N	2641	1	5.945448078	3.875318127	4.689029888	5.027153842	5.596154002	6.249068192	5.234555789	2.89942065	5.292562957	1.388594249	5.852748582	1.42957787	3.591299594	3.276788599	3.873499995	2.936608228	4.730435228	2.015040094	2.859611165	0.574692179	5.420171585	2.498650327	4.807043092	0.840813565	12.18043115	13.66888377	5.365823496
TCGA-UY-A78O	2312	0	5.639714276	4.065405019	4.624327985	5.949297176	4.155367051	4.960917479	0.099653034	1.260275241	3.889406625	1.629797624	7.443363263	1.518027183	2.016783399	2.615551757	0.679055173	1.092042455	2.805603617	1.815581384	3.046246328	0.13516898	7.244405507	2.273429194	4.87951675	1.567283351	11.78029168	5.864215327	2.706133135
TCGA-UY-A78P	2380	0	6.490051568	5.16714197	4.968450223	6.419963138	4.93995432	4.938773212	0.74945941	3.813285511	3.71301583	1.424526874	6.395734668	0.348945315	3.370585297	2.286575612	1.097712161	2.066034544	4.851439731	0.9376596	3.844371743	0.280787114	6.460292327	1.264338754	5.74345562	0.191948363	11.97659524	2.951198349	1.834847583
TCGA-UY-A8OB	2109	0	5.52642776	5.022062117	3.648011479	6.7800538	6.710130271	2.870870175	0.045789976	3.605302218	2.597177265	0.169531564	7.007099745	3.419130964	0.713250964	1.88939581	0.475809649	0.476985242	0.102748889	1.443639083	3.318997229	0.515494401	8.587216491	1.892359757	4.924238785	0.062738608	12.41253551	3.95799857	1.066197895
TCGA-UY-A8OD	3432	0	2.723075307	4.75462626	4.958335787	6.025820849	5.280096494	4.140116168	0.778764573	2.120996458	4.055917487	2.541587359	6.067680752	0.686681228	3.37454504	3.532952285	1.375088046	2.2208401	5.048279667	0.466964194	3.755601532	0.155598953	7.619951813	0.122370009	4.635032339	1.546223305	11.73496466	8.268967027	4.062482077
TCGA-UY-A9PA	1072	0	9.400121153	5.353850417	4.499101763	7.227410615	5.928937695	7.075941172	0.049739051	4.955211901	3.133939512	0.526879691	7.247746267	2.612880737	1.130441238	3.549583753	1.151736613	1.936420192	3.696421385	1.777489308	4.929836979	0.663534171	7.650376667	0.734517658	6.524127904	2.239599064	12.04150364	1.934692175	2.590713227
TCGA-UY-A9PB	899	0	6.613101409	5.489612233	5.669060931	7.006497096	4.364537074	3.932617564	1.296421064	4.555147581	6.270947661	2.677922564	7.864057394	1.732277799	1.885464271	2.78423977	1.789649107	2.079753798	3.747209892	0.816688298	4.464507588	0.287797614	8.362058552	2.052940064	5.332731831	0.141717273	12.32690494	4.162346965	3.612554822
TCGA-UY-A9PD	542	0	4.094246464	4.364290275	4.658039271	6.233783781	4.423605599	5.087423831	2.737700083	3.435057418	5.881622199	4.553237284	6.920200965	1.516288341	2.191325055	2.243651203	1.202451852	1.301901203	3.774484578	1.222417486	3.027213398	0.140356831	6.076955705	0.288356127	3.89064539	1.662475645	12.22470367	9.828967977	4.298869676
TCGA-UY-A9PE	189	0	5.019175742	3.965799309	4.350232879	5.201894874	4.768071869	2.638218578	0.282500233	4.3351344	5.269237019	3.956643657	6.403420954	1.627167048	2.448060457	1.654621613	0.807324091	1.976428032	5.255965034	0.551000001	3.560009726	0.278829593	6.415824616	0	4.099025156	1.292664296	11.89912867	9.748195418	3.194164738
TCGA-UY-A9PF	117	0	5.631561311	5.091457685	4.091129289	7.044288224	4.071714409	6.189932076	3.046821005	4.057823536	2.948223328	0.763269988	5.344398003	0.090964023	3.378818947	1.605044245	0.808238974	1.880175659	3.681907607	0.563208582	4.241875544	0.278178814	6.470544916	0.250490371	5.795917366	1.723927104	11.71625152	5.0645756	1.872738796
TCGA-UY-A9PH	1561	0	7.355302098	5.490813755	4.325549287	4.894545418	3.689802906	6.272843919	0.436870545	4.915931299	3.769227834	1.179473551	7.150387685	2.311170393	1.995053276	2.79957283	0.892937854	2.533515421	4.84231075	0.850171782	3.369163635	0.198106183	6.163176448	1.552648616	5.065474793	1.661861005	11.60666427	11.96461079	2.359588668
TCGA-XF-A8HB	1370	0	6.827369774	4.791092046	3.886241124	5.496033022	3.196254941	2.635415238	0.017253948	3.954498199	5.764410757	0.877650297	3.711647624	0.713581911	2.426358824	3.605370076	3.021415789	0.535312672	5.816491829	3.572371661	2.570389103	0.938351513	5.803465822	0	4.755407883	0.907310567	11.11625389	1.793669693	1.823510635
TCGA-XF-A8HC	200	1	7.332048032	5.057911628	2.580208537	3.297905623	3.269308569	4.765544193	0.048095426	3.405431695	4.05057296	0.914386223	6.642468485	2.664444198	1.300844336	1.890723219	1.768265292	1.334561141	2.391879287	0.100482892	2.878939432	0.592544643	5.238399273	1.085893381	4.812805158	1.580314467	11.86263643	1.643582505	3.763953286
TCGA-XF-A8HD	2964	0	7.881317528	5.587056253	5.082014446	6.747999728	5.1572724	6.525595264	0.172892464	5.035065836	5.381391512	0.660106195	7.348019026	3.408566704	3.618903075	2.360120999	2.182515249	1.207763342	3.506737031	0.818612404	6.080074169	0.212834619	8.148682325	0.910456058	4.838821335	0.183158189	11.08964556	6.281183949	2.046326146
TCGA-XF-A8HE	3817	0	5.674058324	5.764403316	5.179444167	8.143833779	3.246381361	4.006078383	1.804222435	3.683093731	3.201438863	1.057152349	6.477697577	0.317160481	4.722769717	2.410814087	0.978264314	1.48275104	2.876774751	1.6573806	4.561629003	0.462666159	6.646457402	0.371709405	7.191329069	0.132660717	12.20242931	3.264631426	2.480251799
TCGA-XF-A8HF	2954	1	4.826524333	5.34616021	3.936722448	5.226675764	4.735148504	5.550395791	0.842845804	3.153869133	3.808784917	1.331607065	6.186470581	0.108497148	3.097108892	2.143665779	2.14217037	0.792663691	4.910001282	1.270414262	3.056496966	0.201794261	5.989889543	0.541124181	3.301478081	1.400893149	11.80615177	12.3312642	3.728880209
TCGA-XF-A8HG	467	1	4.528828488	4.447427385	3.054361858	3.636218789	5.071452811	6.279872391	1.666093724	3.228549845	4.365786232	0.212210854	4.939386178	2.179408845	1.408433106	1.219766513	3.322802272	0.154911924	3.887551664	1.222329762	2.681971716	0.373663654	3.508775464	0.911420166	4.655995707	2.040141312	10.97277129	12.54650271	2.945753804
TCGA-XF-A8HH	57	1	4.798852982	4.645177441	4.914967653	7.089300378	5.804139978	4.782720872	1.517035931	5.210724997	4.049484254	2.491880409	6.471538236	0.402831425	3.358907551	1.360954477	1.496034171	1.282336595	3.474852356	1.76465932	2.51249881	0.359551299	7.366476417	0.643186301	4.732070699	2.137824483	11.23877362	13.41838746	2.883089919
TCGA-XF-A8HI	544	1	6.754321229	5.840899542	4.718257726	6.782740159	3.137940648	6.520149523	0.047316075	3.577848812	3.463823359	1.990287522	6.016343917	1.166901851	3.980034867	3.805544347	1.710230735	1.610088038	3.984118607	2.305822945	4.242795488	0.789514886	5.835612436	0.144257396	5.392289927	2.148164223	12.25041071	6.262248072	4.687694472
TCGA-XF-A9SH	1971	1	5.650248536	4.976423097	3.531883066	6.220263822	4.966114228	5.918819096	0.388888075	2.382935052	4.990047526	0.965905379	4.203568791	1.361799344	2.471377929	2.283351834	0.671738238	1.716527383	0.845362453	0.671284583	4.804333275	0.28366841	5.365903942	0.08541124	3.879020885	1.688256862	11.30576257	8.643119589	3.406260236
TCGA-XF-A9SI	2423	0	6.595088915	5.945260957	5.572597115	6.083720483	6.836175581	5.765337901	0.701858009	5.694547265	4.296796873	2.450782017	6.304770668	1.086475823	4.384815879	2.766171949	3.119405475	3.366766784	4.706000199	1.29385526	5.059333641	0.695424284	6.025138948	3.072352293	4.51359599	1.189685681	11.7363101	4.19548484	3.831396274
TCGA-XF-A9SJ	98	1	5.387998959	4.630274784	5.053715135	5.652659728	5.598860187	5.14792547	0.010298705	3.677734933	4.596092385	1.981910822	6.671520924	2.126980243	2.592607844	3.268232798	3.383905369	2.609233473	3.959969571	1.512821502	3.024132316	0.551028806	8.247054318	2.088784478	4.745807526	1.143112924	12.06536883	8.451474674	4.632384541
TCGA-XF-A9SK	486	1	6.956728278	5.68692367	5.742148487	6.422440376	5.091453673	4.749000252	2.513408605	3.656788096	4.741054355	1.862061847	6.298204429	1.787241787	3.831725034	2.352171378	3.117682008	1.579830624	4.870307716	3.255417449	4.031375733	0.25724992	7.690626593	1.892242395	4.302604725	3.103575989	11.40442491	7.230167164	4.486416529
TCGA-XF-A9SL	2020	1	4.953215103	5.331955849	6.003993364	6.787983345	5.733769109	5.075572844	0.905533691	3.959026061	3.656830436	2.054341477	6.483491363	0.703782574	5.22897262	3.789854694	1.942798119	3.495157092	3.504959257	0.742549301	4.428160106	0.014763487	7.165975906	0.447608795	5.680826267	1.329057087	11.52860118	9.122075527	4.869093801
TCGA-XF-A9SM	1048	0	7.139544809	5.224485434	5.517409751	6.468454035	3.709282269	4.074879224	0.361364652	5.043982507	5.461000386	1.347327818	7.047294175	1.544012235	1.63899747	2.626502906	2.038378397	2.165343737	3.832003759	0.870584486	4.449915654	0.337629521	7.673328958	2.370280398	5.33442388	0.064273714	12.11807442	3.765628451	2.85730562
TCGA-XF-A9SP	454	1	6.328022661	4.976413859	5.857581774	6.256519001	5.810398335	5.352044306	2.281786303	3.089675078	5.908740442	3.021545455	5.436563715	1.257284034	4.628744234	3.647294663	2.467153449	2.076815443	3.559869474	1.091816823	3.511224242	0.082128244	6.905889677	0.374025047	4.488194228	1.351582189	11.7110173	7.740515896	4.108834494
TCGA-XF-A9ST	128	1	1.545341748	1.214790232	5.882372109	5.942045292	4.330711253	1.277066491	0.136110995	2.696962636	8.590622517	0.873478559	5.329888682	0.03435722	2.377437325	1.332628423	1.805187395	3.476807367	5.792384223	0.454731105	1.206092491	1.524907232	5.788042282	1.320729337	3.743461201	0.354092617	12.09907134	8.871800424	3.740043396
TCGA-XF-A9SU	182	1	3.958208382	4.587470667	5.049242606	5.383004458	5.070252364	6.434886347	0.126972431	3.858381361	5.632879736	2.867196285	6.212908254	1.089483076	3.404202446	2.618034123	2.418721027	2.657270358	4.658787305	0.896350035	3.746912384	0.156872651	8.194681642	0.857985335	4.671924327	1.381439849	12.0050507	11.38323181	3.807682615
TCGA-XF-A9SV	388	1	4.989819992	4.415920535	5.660072606	6.945888828	4.861136349	5.004986275	2.562768877	4.5033262	3.694728615	4.872744123	6.938172313	1.344426225	3.801659756	3.367157748	2.610620378	1.778283729	5.718910128	1.379094457	3.525329363	0.265240066	6.935020665	0.354019647	5.147609797	1.78863042	11.99132449	6.44128732	3.365329271
TCGA-XF-A9SW	362	1	5.398272399	4.616461278	5.758817741	7.105929508	6.787321197	3.182375216	1.522976607	3.073410077	2.865527366	3.500242915	6.427677152	1.119920793	4.794767767	4.63776334	1.741904569	3.230545838	4.22234258	1.000135997	3.873113832	0.028324701	6.347501715	0.679020407	6.031243729	0.859322127	11.48928355	8.025325984	4.366781295
TCGA-XF-A9SX	719	1	6.088584275	5.335454623	5.84395453	6.597440201	4.127068622	6.312650739	1.534502805	4.052041719	5.027944811	1.085362178	6.14760488	1.482088243	3.305253458	2.371942227	2.453940881	3.246059256	3.728449448	1.421288823	4.109267982	0.208910649	8.175202748	2.594157637	4.98123813	0.086675205	12.05095249	3.059664139	3.599793145
TCGA-XF-A9SY	640	0	6.162061682	4.822218796	5.448586973	7.456151127	5.181869427	5.601655474	0.732613681	4.570194777	5.171885805	1.778397389	6.418053796	1.02126536	2.180823095	1.255427777	1.352258077	2.582620839	4.344142064	0.838682169	4.769764492	0.580788358	8.070476652	2.117392414	5.610169953	0.113797789	11.96800351	3.169907763	2.787003277
TCGA-XF-A9SZ	859	1	5.241645446	4.514203501	5.676517267	6.030509351	5.685679249	4.891426947	1.24703275	6.224260374	4.136107733	1.952433636	5.899785706	1.041140124	3.46967856	4.068774934	2.034637703	2.087602394	5.697830147	0.632405943	3.267800699	0.07099302	6.689550361	2.0872017	4.389382236	1.289754802	11.95585371	5.742414567	4.327023901
TCGA-XF-A9T0	799	0	4.331674018	3.236337981	4.674839842	6.482845445	4.915442116	5.415338631	0.879200506	1.901077327	5.441501284	3.067107767	7.315818849	1.683980269	2.029628789	2.632395055	0.673161115	1.429255746	2.662230783	1.402672944	4.36719286	0.079079273	4.752059766	0.079885889	4.637468204	2.317749532	12.20210471	5.894555465	4.470897238
TCGA-XF-A9T2	575	1	4.877440477	4.272440979	5.194147062	5.449231474	4.770784233	4.999622629	0.234751205	2.15310583	6.05712673	4.52575339	3.828914641	2.174787836	3.244530915	7.14059539	1.509170117	2.328195672	5.561702046	0.311083994	2.442427894	0.207191474	5.97325688	1.225052419	4.312947014	0.386110537	12.486061	5.996153025	3.226257328
TCGA-XF-A9T3	68	0	5.658021319	5.038967683	5.908635969	7.853040612	5.79254176	5.13360204	1.436260033	3.032175395	6.903207023	2.529396485	7.400346586	2.338651186	4.337850851	3.555586995	1.587990277	2.289953807	3.37479725	1.179045959	3.914126456	0.379339562	8.80944683	1.403880114	5.438482056	0.301459075	12.01548216	5.731970812	2.992819502
TCGA-XF-A9T4	495	1	6.446813351	5.177422552	5.869254614	7.814060048	4.416779951	6.60213172	0.249138353	4.670582316	4.120154895	1.964965273	7.009202095	2.870549573	4.777657411	1.451101087	1.328872625	2.576453026	4.825016285	0.994729346	5.199449378	0.789201833	8.541543782	0.416226841	6.563588833	0.716332896	12.68695812	11.44153408	3.877593305
TCGA-XF-A9T5	2027	0	5.196490988	5.931876517	4.370500319	5.701651045	4.708186979	3.252473044	0.446402431	4.154452116	4.380362776	1.264356619	7.421857459	0.408348847	1.960497701	1.718675269	1.519657733	3.203300765	3.284462053	0.930086696	4.747546798	0.138312985	8.089799451	0.439200983	5.747969727	1.262714457	11.48411649	2.832976515	2.401260301
TCGA-XF-A9T6	64	0	6.801164421	3.699453803	3.949998471	7.755963662	3.248315714	4.845026172	0.076730716	3.837562398	8.340111292	0.481334601	4.893514871	1.09154801	1.828168752	2.200571204	0.853257764	0.684429688	3.901295941	0.550840747	4.770564816	1.213255263	7.898399186	2.423537775	4.767213716	0.211766145	12.33290696	5.850695894	2.04954819
TCGA-XF-A9T8	418	1	5.125107279	5.525393296	5.322120929	7.384219779	4.082722355	2.521346642	0.620721006	4.452817266	2.307710906	1.307362511	6.979277137	0.235088299	2.507112253	3.205814088	1.254816907	1.892569334	4.041483818	0.946796531	4.545815895	0.539600888	6.607069911	0.24285299	6.798893441	0.025772481	12.6088687	3.332382662	2.424310888
TCGA-XF-AAME	2828	1	4.707553922	5.089618028	6.44555953	7.130188465	6.578365418	4.487444982	1.272862603	3.650767356	3.526826098	3.207052495	5.717249887	1.810346536	5.728436221	4.062521815	1.956824251	3.390023588	3.734233031	1.511564791	4.6414765	0.284415466	6.342055115	0.465836725	5.86617548	0.843037906	11.80356001	6.086783974	4.10371758
TCGA-XF-AAMG	3364	0	6.221242638	3.643661187	4.441916532	4.885361826	4.643067571	7.547507224	1.598830772	4.541422895	5.98375778	0.661226327	5.031624115	2.403596597	5.273345355	3.486810378	2.318946008	1.924080819	4.783704712	0.378886803	3.580369962	0.660618314	5.722866217	3.014830893	4.078127929	0.614053701	12.04307028	4.624682342	5.193447325
TCGA-XF-AAMH	344	1	6.647183645	3.135885798	4.861007506	5.412370182	3.881166913	1.557275164	0.917721313	1.560118496	7.672619269	2.462662335	3.334568537	0.208630723	2.412668683	4.377687252	0.686534554	0.732063182	5.639407504	0.568294177	1.956849276	0.054196404	7.655815817	2.132469532	3.025560652	1.093965434	12.46444419	11.83025725	4.558429205
TCGA-XF-AAMJ	1670	1	5.506126548	5.14403235	6.646227525	6.257970797	6.702511182	6.886262196	1.588624814	4.692752216	4.121571775	2.536089345	5.185003115	3.547347174	4.587042628	3.734077698	2.128264774	2.795629358	2.794930172	0.428024218	3.329266014	0.197445244	7.196507157	0.182350017	4.132204921	1.75888177	11.62723919	6.130455929	4.600746315
TCGA-XF-AAML	232	1	6.2899561	4.574927182	4.089052363	4.679642658	4.916392108	6.427560056	0.258853744	5.159931001	6.991660318	0.14647525	6.280408213	0.772398954	1.026560517	1.100003036	2.471988581	0.727021773	4.862357996	0.087771336	3.08782115	0.368920756	5.426625863	1.554400275	4.63044717	2.440597664	12.51459478	5.317007524	5.593668041
TCGA-XF-AAMQ	2177	0	7.485236814	5.437211949	5.318533143	6.438379736	5.143036177	6.78107227	0.214540566	5.878262733	3.683818969	1.277929301	8.493414491	0.462532924	4.307356278	4.683742422	1.606124525	1.308040651	5.791213365	1.124182041	4.493057999	0.838215681	5.660264649	0.54278068	5.696875372	0.947199932	13.12103194	5.979176431	3.750236515
TCGA-XF-AAMR	2790	0	5.17415446	5.177753536	6.063598085	7.921680319	6.52140188	4.557956997	1.011305579	4.543582519	2.626073065	2.213726525	6.505597749	1.902819545	3.873072999	3.726599437	1.958461425	2.86230575	3.211135423	2.456487587	4.552788835	0.732451634	6.553567617	0.380210607	5.671798003	0.964926502	11.86102647	4.643375841	4.597104018
TCGA-XF-AAMT	90	1	6.574454676	4.698596072	6.690203525	8.284078145	6.078884891	5.576574178	1.328243141	3.07932812	4.639930006	2.986481719	5.448029108	0.724498679	3.765837671	3.822643471	2.374565184	2.416301678	4.060957649	1.367870989	3.98331851	0.330758416	7.90595102	1.367849037	5.183552767	0.729683634	12.34241284	8.241730365	3.759443134
TCGA-XF-AAMW	253	1	6.782981238	4.443609515	5.330755105	7.735803717	7.338933308	5.791039692	0.256485829	4.912375004	4.36432465	1.583297747	5.421369504	0.961906037	3.849308973	1.389209369	1.175008685	1.91876496	4.56138675	1.806024985	4.332659092	1.241311948	8.053276241	0.811724314	5.539035518	0.375223936	13.00370916	9.740528801	2.42539387
TCGA-XF-AAMX	206	1	5.042620552	2.86310117	5.745111409	6.498837379	7.368685969	7.92458927	1.940953664	2.986019686	5.400129282	2.031415727	5.48289444	0.173884344	2.837834885	1.829993592	1.114148838	1.177780825	5.69056798	1.375444086	3.591211931	1.588138539	5.91651513	1.549981885	4.855569341	0.972411987	11.8318046	5.181769028	5.287383434
TCGA-XF-AAMY	3011	0	6.246769417	5.47938856	7.103481454	7.251640996	6.192898483	6.967154672	2.39891653	5.912588781	5.448374613	2.010405543	6.692483198	1.332049174	2.815489435	2.653247809	2.537970581	1.545118546	5.733062606	1.545149156	4.121893759	0.44396728	6.255931173	0.604231601	4.8750361	2.398674732	11.77427776	6.820211105	3.441951284
TCGA-XF-AAMZ	1348	1	5.712546405	3.623073708	4.186002594	5.416701357	3.86841725	5.368695491	0.696555008	4.775381738	4.053401135	3.423260947	6.844854583	0.505831698	2.756308125	2.389225333	1.855301614	3.269709344	3.139725306	1.491145138	5.652528752	0.43354646	5.921964576	1.694751199	4.431431261	2.82735414	12.42330929	7.101407844	3.650385293
TCGA-XF-AAN0	1718	1	4.608816948	5.04251092	4.88284206	7.654869884	6.499942338	4.21602361	0.686279631	3.014370897	3.470890622	1.395386636	5.488601453	2.924160786	3.489399703	3.399163799	1.549785407	1.591422389	4.32851032	1.712662652	3.871834404	0.217240831	5.45403366	1.750458071	4.538023116	5.079782825	12.08399115	3.057486474	2.765207867
TCGA-XF-AAN1	941	1	7.467755094	5.407044754	4.113236912	5.558929037	3.262253965	6.246751367	0	4.170023635	3.557239327	1.410318283	5.738430799	2.795701553	2.540734225	2.89359076	2.30657167	0.484039572	4.548516143	2.351274545	3.797786434	0.654301459	5.760427764	1.313265941	4.644400775	2.651683484	11.67659546	12.14198533	4.805094307
TCGA-XF-AAN2	1869	1	7.445576418	5.001159605	4.300439631	7.451121703	4.1135758	6.427439192	0.132619969	4.444879922	4.041592628	0.813839014	7.216208799	1.853351668	1.384141224	2.254740146	0.977177459	2.133353697	4.977691376	2.158763595	3.462376462	0.515350336	6.895919462	1.849221611	6.303321784	0.095245467	11.96749605	4.734935433	2.579383209
TCGA-XF-AAN3	2625	0	6.160760096	5.296857051	6.405913974	7.906795092	5.11748284	6.655316242	1.96961757	3.386476536	3.852559746	2.252340024	6.236217796	1.707655318	1.806332081	2.539105598	1.381688814	2.340373961	6.281773593	1.994838096	4.622658672	0.956284503	6.286596054	0.321978407	6.653751796	0.339089461	12.29813374	3.244650359	2.771125266
TCGA-XF-AAN4	823	1	6.190383018	4.79519915	6.267818573	7.869686065	6.771845357	3.466999513	0.943065159	3.991813239	2.435698434	3.179965107	7.672190895	0.957148717	4.617269111	5.26637479	1.185540666	3.2312766	2.637527515	0.57351065	4.189385561	0.087146408	6.68778597	0.305619768	7.281270944	0.342629948	11.7938004	6.818252119	4.950001187
TCGA-XF-AAN5	2293	0	5.072162195	4.77081009	3.871210059	7.568114622	6.657104782	4.374786743	1.979094446	4.439925772	3.539688519	0.9620859	7.71360122	3.125383692	1.864637107	1.254306191	1.313459702	1.699933531	2.659335571	0.932093941	4.598302066	0.330918966	7.19013379	0.406696574	6.703066317	0.512875889	12.38851237	3.287769274	2.201468192
TCGA-XF-AAN7	565	1	4.585421292	3.858590337	6.076623778	6.875767432	6.293553798	1.069787897	0.715211742	4.303670777	3.673396949	1.488651122	5.994836219	1.610501472	6.517665664	5.724136722	1.507735811	1.623287296	5.240685233	0.174428144	2.835513909	0.098550648	3.756560448	0.56194393	5.115398591	0.657642349	12.06249938	3.614759398	5.777457709
TCGA-XF-AAN8	118	1	3.767033171	5.031864514	7.382306471	7.20172454	4.821466478	2.325151307	2.647552762	2.548541963	4.750425195	4.010602466	5.823053234	1.372957236	4.452682404	7.195639129	1.715581045	5.751265683	4.015578849	0.395420412	4.19632439	0.023638741	7.974492251	0.322389361	7.243494903	0.467757588	12.42003642	8.296844536	4.146182045
TCGA-YC-A89H	573	0	5.791136461	3.145293389	5.900903423	7.242174295	5.086610191	5.922518627	2.576527001	2.057973635	3.828208058	1.481206233	5.605218534	1.912748371	1.934770128	1.289038082	3.436291502	2.459226269	3.752362017	2.767626987	4.972767162	0.197793834	7.454013751	0.59494324	4.628541457	1.920636101	12.93343961	10.49754199	4.151596117
TCGA-YC-A8S6	293	0	6.327277321	5.17836963	5.173238836	6.778360684	5.245318045	6.095231003	0.355895071	2.458779452	3.422832303	3.762995165	6.292052659	2.027251067	5.03222177	4.624781266	1.166475394	5.162425103	4.621507738	1.799309413	4.450395137	0.478183643	7.612338631	0.37201048	6.296909882	1.790045098	12.24968636	11.84655121	4.12553817
TCGA-YC-A9TC	20	1	2.591037376	4.395232363	3.490963487	4.771814384	4.685636702	0.9522551	1.079254086	1.106107182	7.692143654	1.249357959	2.983959168	0.271678075	3.05875003	3.073858632	0.951573865	1.531426102	4.259840175	1.173116561	2.522932328	0.213273188	5.208132877	2.700517769	5.246849155	0.113793764	12.15520651	3.128731161	1.709748379
TCGA-YF-AA3L	364	0	4.396814623	6.209293354	4.46678194	5.42367094	3.968858888	5.910748693	0.08977275	3.048915399	5.349506616	1.339635609	6.009886905	0.643253901	2.471198353	3.13589923	1.249394924	0.579848988	4.105579976	2.571038289	4.858243066	0.258156592	5.497979929	1.700460688	3.422766334	1.593364828	11.27104067	5.451557913	3.41128728
TCGA-YF-AA3M	415	0	5.750057087	4.078617315	4.896115257	6.249325744	4.757883306	6.437536219	0.094267245	3.091830813	4.370069147	0.736195667	6.257335242	1.593406465	1.570285869	0.74812989	0.386009973	1.301460605	5.457384435	0.545743826	5.335872519	0.116773424	7.021969084	1.759305048	4.958987926	0.565804176	12.60623283	3.751100052	4.479067089
TCGA-ZF-A9R0	680	1	4.160519996	5.755212897	3.574514468	5.866311299	4.487208548	5.746133198	0.191209381	4.878069526	4.438865484	1.145623974	6.454232051	2.243085977	2.08285718	1.56623352	2.863491762	0.715972227	1.878266477	2.692486086	2.115758171	0.379411033	6.641391746	0	4.022030679	2.125499992	11.10112449	12.44515498	3.318135085
TCGA-ZF-A9R1	773	0	7.646055261	5.747279842	5.860966403	7.453730448	5.072366616	6.623432269	0.254103534	3.886267768	3.128831446	1.376169574	5.809020047	2.557045277	4.485535992	2.179747902	1.736971443	1.899754149	5.516595816	1.635803435	5.651542498	0.413673911	7.462072869	0.901352387	5.490803981	2.185671402	12.16351178	6.906328999	4.557942905
TCGA-ZF-A9R2	642	0	7.155959333	4.659477379	5.119186933	6.186200711	3.100780829	5.386909723	1.131795501	2.603473616	3.828668129	0.806152123	5.773182812	2.305026435	4.626460633	2.490910502	0.537083499	1.160709846	5.135666802	2.357128421	4.137214494	0.616355216	6.33276654	0.756074475	5.073503212	1.652019188	12.68540075	11.34084131	3.310937951
TCGA-ZF-A9R3	949	1	7.803067755	6.726448621	4.152016496	5.538225583	5.334874359	6.374057587	0.120108795	4.605634623	4.314593205	1.455762284	5.679348272	1.853450536	3.249413061	1.909137176	2.526947331	1.807198033	4.874873447	1.803076248	5.189091388	0.655659641	7.791076465	1.151674749	6.322598909	2.63536671	11.06836918	4.172624086	3.208416059
TCGA-ZF-A9R4	921	0	7.262722009	5.145772308	3.902453013	5.940375108	5.628395654	6.889095211	0.479516687	5.535109842	3.522085816	1.417447904	6.572374074	0.541596106	2.158045054	1.491839012	0.463547424	2.570755375	4.495453336	0.207749436	3.165948961	0.261597857	4.600138144	0.739531917	5.22901989	2.236323857	12.85155784	12.33782228	3.235141418
TCGA-ZF-A9R5	1090	0	7.868804021	6.552780784	3.686266242	4.563057845	3.625755425	6.813601209	0.024525398	4.159150488	3.815581791	1.331405835	6.388491943	4.332604702	2.340121642	3.61585841	0.846726224	0.580527964	3.783924122	3.837343994	3.661811157	0.436386752	2.063100726	0.405412601	4.369223972	0.667569784	12.24028501	12.104839	5.335212764
TCGA-ZF-A9R7	665	0	5.728365385	7.043371491	3.191835433	5.966748875	3.432729595	3.609013467	1.191532292	5.020103034	3.815673452	0.905109082	7.392828288	2.40831951	2.658320652	2.054847805	2.002811933	1.909073596	3.254219163	3.281773838	4.333759914	0.644862311	7.206800081	1.332659237	4.890458817	1.902028161	11.39276363	3.131523767	3.456939584
TCGA-ZF-A9R9	864	1	3.730235226	4.523841704	4.396472665	5.316465023	5.626238153	3.439559976	0.998903454	4.050453752	4.423057975	3.175307183	5.007587157	0.512682601	4.648968823	1.973792041	0.735611974	1.875702567	5.685698983	0.468207468	3.041369001	0.141574123	5.748524812	1.095322941	3.284202817	1.532826893	10.57171573	4.918539497	2.982608987
TCGA-ZF-A9RC	2868	0	6.780822246	4.295192913	5.732930013	5.735545937	5.639420865	6.841347798	2.419451966	4.89953934	6.27132881	1.85076215	6.238640007	1.920745509	3.064226403	3.487375162	3.827454323	2.65390067	5.236745905	2.302331843	5.030751786	0.132969923	6.052258478	1.110054167	4.218738703	1.121027518	11.88260409	10.58474233	4.74184672
TCGA-ZF-A9RD	408	1	5.820033612	4.835188992	4.933651102	7.024266671	5.033108707	4.727869966	0.236600344	4.13219555	3.286526304	0.995578619	6.858105045	0.180875662	2.27529093	1.727315954	1.167127045	3.105212239	2.869344105	0.55259417	4.468208727	0.443013235	8.307018994	0.602999069	6.885834019	0.11017004	12.6553351	2.804468487	2.149250268
TCGA-ZF-A9RE	106	1	5.825864963	3.856004274	5.287032583	8.226789596	4.820991123	4.13251963	1.909289065	1.827798587	3.751229915	0.640581753	4.410449643	1.017981833	4.676893729	2.774862582	0.52390545	0.461522678	4.391376441	2.569970006	2.896154622	1.54260406	5.436130797	0.165543591	6.457357848	0.299967722	12.13794447	2.444123023	2.622433876
TCGA-ZF-A9RF	1949	0	4.637601638	5.335633058	5.30117312	5.570291075	3.967140453	5.152129555	0.024026354	4.54480159	5.133013147	0.870192737	6.371214335	3.815213833	5.11324797	1.346152363	1.431668326	3.216258124	3.988815768	0.990043687	4.441420536	0.029936945	7.901468572	1.183480749	5.834053941	0.230929816	12.70005261	0.368475931	1.229594284
TCGA-ZF-A9RL	2703	0	6.832892778	4.998876084	4.635953708	6.02740005	4.342752153	5.010524378	0.521979207	5.593783814	4.175491938	0.92254814	5.957238113	1.846260205	1.39003395	1.725971318	0.884280228	0.312928406	5.444045372	0.579865325	2.943233831	0.397799493	5.794846841	1.473007632	4.450692561	2.546977274	11.58402959	2.429015696	2.584365184
TCGA-ZF-A9RM	1455	0	9.003633047	5.178011936	4.713704169	7.837608933	4.545963382	7.093944259	2.392933851	5.238726466	4.681620539	4.10268792	6.575182074	1.64145979	1.437838781	2.263302594	2.210935211	2.842265931	2.274249711	0.896916143	5.863790263	1.151215874	7.391937705	2.652547885	5.840990559	3.903481425	11.54167764	10.3298681	3.793647448
TCGA-ZF-A9RN	615	1	2.358489534	4.794399496	5.455031566	3.204894272	6.973253202	2.123672468	0.068367046	5.507933108	4.60381581	0.35779902	4.126814763	0.0882046	2.360366282	1.620999544	1.803817397	1.347441832	3.74385103	0.260946708	3.204209089	0.522319248	2.95091979	2.166701361	4.818716528	0.132663321	12.06530069	1.316837903	2.328836196
TCGA-ZF-AA4N	88	1	4.16373653	4.468495041	6.843531822	6.958223047	6.888426359	6.000489937	0	3.430176839	3.978057247	3.12866621	4.963001873	0.255014706	1.671534295	2.035648803	1.241277522	2.95876786	4.521607387	0.739600577	4.319027667	0.239976294	6.850014864	0.177116661	8.125839367	0.289955659	12.49674854	1.438426755	3.281157205
TCGA-ZF-AA4R	1036	1	4.971558735	4.053727807	5.905484769	6.530871681	5.820828546	3.503242636	2.767926013	3.674664381	6.467048853	1.245941274	6.112054817	1.403817366	2.928566482	3.303029574	2.163288649	3.115993241	5.397261648	1.554003655	3.511440778	0.577397708	7.432255843	1.772110749	4.259355192	1.107589147	12.04410346	5.810511543	5.160462983
TCGA-ZF-AA4T	599	1	7.028850886	4.226563307	3.028072006	4.568871773	5.23891866	7.168318846	1.15290173	6.171251008	4.761819491	0.686221715	5.638317501	2.003686821	0.625959129	1.04049098	1.677517165	0.963361877	5.038034274	0.149011336	2.462058212	0.472632814	6.129206801	1.67307417	5.021297212	3.926372681	12.23027583	2.342464686	4.793987867
TCGA-ZF-AA4U	262	1	6.514764264	5.276881933	4.101418871	5.913404699	3.937302731	6.131033923	1.768402904	3.129529035	2.992097785	0.297787331	6.854343428	0.957130171	2.310727655	5.495560828	1.620665671	1.845069487	4.658123213	2.866910233	3.291714561	0.457210184	5.782173486	0.735462296	5.50993652	1.357115502	12.61834937	2.378736931	4.855918565
TCGA-ZF-AA4V	1806	0	5.431155211	4.213270767	4.077546766	5.899868226	4.238089624	3.562432978	0.590120811	3.584519901	3.671293988	1.093142813	5.812013932	3.147666552	0.920107794	5.008113363	1.007379057	2.175229426	4.745247756	0.486937672	3.191448584	0.265337811	8.422046157	2.638858385	5.050844518	0.093380904	12.47729219	3.141248456	2.654269823
TCGA-ZF-AA4W	1830	0	4.895426098	5.129665836	4.103922722	7.78803553	2.78218755	1.717404456	1.985902286	3.366611686	5.388707891	2.439490711	5.287650311	0.18811498	1.295892553	3.719810273	0.409388601	2.660240205	2.676614233	3.639736326	2.183130275	0.239212452	7.997845464	0.155619011	4.96763923	0.042451371	12.19108327	3.146133045	1.66796843
TCGA-ZF-AA4X	2044	0	7.171210774	5.414951847	2.875328681	6.237175134	5.266641869	6.04446113	0.083332758	3.642988068	5.874961123	0.175468791	6.776096387	0.580035909	1.727173373	1.383183778	3.594107684	0.606016558	4.20205563	0.490455701	4.048368383	0.664177755	6.65638929	0.357643233	5.825915024	2.836021983	11.3720932	1.785376482	3.970827759
TCGA-ZF-AA51	1714	0	7.188022537	5.324920492	3.967203066	4.813036147	5.344035322	5.949600417	0.385190394	5.607550641	2.759260431	1.987962186	6.915414997	3.170132289	3.74419753	2.231501936	1.509554205	2.873385665	3.626254821	2.983010324	3.490136907	0.076676703	5.977831327	1.181828366	4.714970105	2.944043051	11.74378011	8.612498316	3.165958195
TCGA-ZF-AA52	1077	1	4.360253731	4.83360447	5.510278022	6.179610348	6.343225458	4.123572187	0.868849038	2.560395759	4.910752327	2.636438108	6.055184122	0.75976218	3.396553775	2.73035521	2.358684579	3.233654482	6.125988176	0.741542539	3.227805258	0.048774336	8.0919604	1.873373781	5.084044218	1.023216691	12.18823813	5.83484344	4.026202528
TCGA-ZF-AA53	1761	0	5.810577386	5.060304536	5.206852072	5.727740245	4.129706913	5.448194322	0.895753474	3.286143012	4.30467203	0.769487624	6.076217022	0.462736583	1.96162535	2.455148055	1.345360042	2.480692102	3.835871542	0.814203774	3.025144196	0.295769892	8.020186984	0.820827494	5.193520666	0.082167886	12.08517317	4.045125686	2.460177761
TCGA-ZF-AA54	590	1	5.601066649	4.814156285	6.353427752	7.026478423	7.023729325	3.300946505	0.048050538	4.028464477	4.438411848	0.668377827	5.982450444	1.025586838	6.593696764	4.984121077	1.802193918	2.805672917	5.177732843	0.449031272	4.576118905	0	7.852313579	0.361607722	5.249916643	0.103912511	12.66174941	5.152107847	3.070987497
TCGA-ZF-AA56	259	1	7.131873273	5.082458382	6.350417463	7.869533646	5.358296459	5.666929405	1.551864181	3.422829595	3.983351045	2.201091433	6.171368694	0.545756923	3.607222619	2.984536009	1.550658305	2.564613954	3.863235966	1.657497043	4.401428422	0.594041019	7.764517791	0.073863695	7.855865873	0.95348914	12.50325334	4.701588094	3.22961413
TCGA-ZF-AA58	1649	0	7.038284252	5.476324607	5.003643547	6.628240824	4.761361971	4.573764313	0.067958754	5.547215199	4.630366347	1.03496013	7.695077196	0.713400248	2.120231665	2.714249848	2.289716549	2.938867429	2.282207095	0.679968859	4.290513388	0.202328501	7.536097811	1.842476528	5.886252737	0.074754204	12.49311754	3.054543209	2.994334677
TCGA-ZF-AA5H	897	0	6.110286578	4.772526751	4.969140463	7.6646474	4.923942807	5.347210434	1.363780513	3.044532218	7.230530912	2.038833358	7.090485025	3.452258975	2.182601435	1.318391829	2.706104634	1.63277219	2.786133504	0.585360537	3.707860159	0.662608116	8.688124414	0.447434817	5.938403214	0.192823755	12.47508546	5.604319467	1.51474787
TCGA-ZF-AA5N	168	1	5.874436054	3.367265517	5.11229548	7.975382567	9.080758717	3.065734045	0	2.749920859	5.165358847	5.283557323	5.686113806	0.734741369	1.361537192	6.943359303	1.019173871	2.088501604	3.966487136	2.624356701	3.444508209	0.181888026	8.420373675	0.183678711	5.279957573	0.458149165	12.53035634	12.65059084	4.380907764
TCGA-ZF-AA5P	372	0	4.927722597	4.345625844	5.255593375	6.978458774	6.771843181	4.053506049	1.406385261	4.06246057	2.848238149	2.784882305	6.406853421	0.636148196	3.817400483	4.392945631	0.783347404	2.928127186	3.693229418	0.648375338	3.84924377	0.042261205	7.441268449	0.808141773	6.734128985	1.072147534	11.63862351	4.86062249	4.444517705
