# Supplementary material for: Deciphering the prognostic features of bladder cancer through gemcitabine resistance and immune-related gene analysis and identifying potential small molecular drug PIK-75
Source: Cancer Cell Int. 2024 Apr 3;24:125. doi: 10.1186/s12935-024-03258-9 (PMC10993528; doi:10.1186/s12935-024-03258-9)
Supplement: Supplementary file 1 — Additional file 1: Supplementary Figures S1–S7 and Supplementary Tables S1–S5. [file 12935_2024_3258_MOESM1_ESM.zip › New folder/supplementary table 3_Cmap.csv]

Rank	Score	Type	ID	Name	Description	Target	MOA
1	99.98	cp	BRD-K38615104	A-443644	AKT inhibitor	AKT1, AKT2, AKT3, CDC42BPB, GSK3B, PHKG1, PKIA, PRKACA	AKT inhibitor
2	99.77	cc		CDK inhibitor	-
3	99.68	cp	BRD-M16762496	PIK-75	DNA protein kinase inhibitor	PIK3CA, PIK3CB, PIK3CD, PIK3CG, PRKDC	DNA protein kinase inhibitor, PI3K inhibitor
4	99.65	cc		Topoisomerase inhibitor	-
5	99.58	cp	BRD-K19220233	JNK-9L	JNK inhibitor	MAPK8	JNK inhibitor
6	99.58	cp	BRD-K13390322	AT-7519	CDK inhibitor	CDK2, CDK5, CDK1, CDK4, CDK6, CDK9	CDK inhibitor, Cell cycle inhibitor
7	99.58	cp	BRD-K06543683	bisindolylmaleimide-ix	CDK inhibitor	SIRT1, AKT1, GSK3B, LCK, LRRK2, MAPK1, MAPK11, MAPK12, MAPK14, MAPK8, PRKCA, ROCK1, RPS6KB1, SIRT2	CDK inhibitor, PKC inhibitor
8	99.58	cp	BRD-A73909368	dactinomycin	RNA polymerase inhibitor	POLR2A	RNA polymerase inhibitor
9	99.58	cp	BRD-A18497530	5-iodotubercidin	Adenosine kinase inhibitor	MAPK3, ADK, CSNK1G2, GSG2, LRRK2	Adenosine kinase inhibitor
10	99.47	cp	BRD-K99545815	PF-562271	Focal adhesion kinase inhibitor	PTK2, PTK2B	Focal adhesion kinase inhibitor
