# Supplementary material for: Deciphering the prognostic features of bladder cancer through gemcitabine resistance and immune-related gene analysis and identifying potential small molecular drug PIK-75
Source: Cancer Cell Int. 2024 Apr 3;24:125. doi: 10.1186/s12935-024-03258-9 (PMC10993528; doi:10.1186/s12935-024-03258-9)
Supplement: Supplementary file 1 — Additional file 1: Supplementary Figures S1–S7 and Supplementary Tables S1–S5. [file 12935_2024_3258_MOESM1_ESM.zip › New folder/supplementary table 5.xlsx]

## Sheet: Sheet1
RAC3 shRNA	Sequences (5'-3')
sh#1 Target-oligo	TGACGTCTTTCTGATCTGCTT
sh#2 Target-oligo	CCGGGAGATTGGCTCTGTGAA
