# Supplementary material for: Deciphering the prognostic features of bladder cancer through gemcitabine resistance and immune-related gene analysis and identifying potential small molecular drug PIK-75
Source: Cancer Cell Int. 2024 Apr 3;24:125. doi: 10.1186/s12935-024-03258-9 (PMC10993528; doi:10.1186/s12935-024-03258-9)
Supplement: Supplementary file 1 — Additional file 1: Supplementary Figures S1–S7 and Supplementary Tables S1–S5. [file 12935_2024_3258_MOESM1_ESM.zip › New folder/supplemetary table 4_molecular docking.xlsx]

## Sheet: Sheet1
Name	RAC3
5-iodotubercidin	-6.3
A-443644	-7.7
AT-7519	-6.6
Bisindolyl-aleimide-ix	-9.2
CDK-inhibitor	-8.5
Dactinomycin	-8.2
JNK-9L	-8.9
PF-562271	-9.3
PIK75	-9.5
Topoisomerase	-7
